# Supplementary material for: A terahertz meta-sensor array for 2D strain mapping
Source: Nat Commun. 2024 Apr 11;15:3157. doi: 10.1038/s41467-024-47474-3 (PMC11009334; doi:10.1038/s41467-024-47474-3)
Supplement: Supplementary file 8 — Source data [file 41467_2024_47474_MOESM8_ESM.xlsx]

## Sheet: Figure 1c
	x	y
Resistive type	Array size (cm2)	Sensor density (1/cm2)
1	56.25	0.16
2	143.82	0.25031
3	9	1.77778
4	18.49	0.86533
5	12	4
6	31.36	0.5102
7	4.84	20.6612
8	68	0.26471
9	4.41	23
10	4.41	5.66893
11	25	2.56
Capactive type	Array size (cm2)	Sensor density (1/cm2)
1	30.25	1.61983
2	25	4
Piezoelectric type	Array size (cm2)	Sensor density (1/cm2)
1	6.25	2.56
2	9	1
	Array size (cm2)	Sensor density (1/cm2)
This work	143	11.1

## Sheet: Figure 2d
Px (μm)	Frequency (THz)
	ED resonance	MD resonance
x	y1	y2
300	0.451	0.326
320	0.4508	0.32619
340	0.45046	0.3265
360	0.4499	0.32652
380	0.4493	0.3265
400	0.449	0.3266
420	0.4485	0.3266
440	0.448	0.32662
460	0.4473	0.32662
480	0.4465	0.32662
500	0.4455	0.32662
520	0.4443	0.3266
540	0.44277	0.3265
560	0.4409	0.3263
580	0.4384	0.3262
600	0.4348	0.3261

## Sheet: Figure 2e
Py (μm)	Frequency (THz)
	ED resonance	MD resonance
x	y1	y2
300	0.451	0.326
320	0.45125	0.3254
340	0.4513	0.3248
360	0.4514	0.324
380	0.4515	0.3234
400	0.4516	0.3229
420	0.45161	0.3222
440	0.45161	0.3218
460	0.45174	0.3214
480	0.45172	0.3209
500	0.45176	0.3206
520	0.45172	0.32008
540	0.45163	0.3197
560	0.45157	0.3193
580	0.45153	0.319
600	0.45153	0.3186

## Sheet: Figure 3c
Pure PDMS			Meta-sensor
Strain (%)	Stress (MPa)		Strain (%)	Stress (MPa)
x1	y1		x2	y2
0.00163	0.0157		0.000813802	0.01439
0.00366	0.00994		0.00163	0.00887
0.00773	0.00989		0.00366	0.00936
0.01221	0.00853		0.00773	0.00755
0.02767	0.00631		0.02319	0.0072
0.0765	0.00611		0.08667	0.00731
0.1119	0.00436		0.11108	0.00726
0.13306	0.00411		0.12939	0.0071
0.15096	0.00364		0.14852	0.00647
0.16764	0.00236		0.16846	0.00582
0.18514	0.00169		0.18514	0.00532
0.20264	0.000324775		0.20142	0.00566
0.21851	7.79571e-05		0.21932	0.00561
0.23397	0.000269298		0.23519	0.00505
0.25187	0.00119		0.25024	0.00513
0.26855	0.0016		0.26571	0.00468
0.28442	0.00236		0.2828	0.00454
0.29989	0.00262		0.29989	0.00419
0.31616	0.00288		0.3182	0.00369
0.33244	0.00332		0.33936	0.00395
0.34993	0.0029		0.35522	0.00392
0.36784	0.00291		0.36947	0.00398
0.3833	0.0028		0.38574	0.00387
0.39876	0.00241		0.40243	0.00445
0.41585	0.00201		0.41829	0.00427
0.43376	0.00125		0.43335	0.0046
0.45003	0.00112		0.44963	0.00451
0.46794	0.000832356		0.4659	0.00395
0.48625	0.00172		0.48462	0.00359
0.50293	0.00193		0.50415	0.00361
0.52043	0.00166		0.52002	0.00316
0.53833	0.00156		0.53426	0.00307
0.55379	0.00109		0.54932	0.00323
0.56722	0.000584697		0.56519	0.00292
0.58187	7.97188e-05		0.58105	0.00274
0.59774	0.000542853		0.60018	0.0023
0.61442	0.00115		0.62012	0.00191
0.63436	0.001		0.63599	0.00166
0.65348	0.000513686		0.65145	0.00157
0.66854	0.000794922		0.66895	0.000551098
0.68319	0.00114		0.68604	0.000556005
0.69906	0.000872151		0.70312	0.000167653
0.71533	0.000813102		0.71981	4.47169e-05
0.73202	0.000719519		0.73568	0.000326873
0.75033	0.00052809		0.75114	0.000140897
0.76701	0.000204159		0.76782	8.86645e-05
0.7841	0.000197318		0.78573	0.00013605
0.80444	0.000473386		0.802	0.000465006
0.82316	0.00195		0.81787	0.00123
0.8374	0.00263		0.83415	0.00187
0.85205	0.00343		0.85002	0.00227
0.86711	0.00378		0.86751	0.00273
0.88298	0.00321		0.88542	0.00234
0.89925	0.00237		0.90169	0.00257
0.91675	0.00169		0.91675	0.00277
0.93465	0.00121		0.93343	0.00241
0.95011	0.00216		0.95174	0.00229
0.96639	0.00271		0.96842	0.00219
0.98389	0.00294		0.98511	0.00208
1.00057	0.00287		1.00301	0.0029
1.01644	0.003		1.01929	0.00373
1.03271	0.00362		1.03678	0.00368
1.04818	0.00378		1.05591	0.00344
1.06567	0.00388		1.07218	0.00366
1.0848	0.00409		1.08521	0.00355
1.10311	0.00414		1.09904	0.00314
1.11776	0.00399		1.11491	0.00329
1.13322	0.00378		1.13118	0.00284
1.1499	0.00406		1.1499	0.00304
1.16577	0.00356		1.16984	0.00347
1.1853	0.00369		1.18612	0.00388
1.20565	0.00377		1.20076	0.00465
1.2207	0.00292		1.21704	0.005
1.23372	0.00241		1.23332	0.00478
1.24919	0.0017		1.24959	0.00498
1.26628	0.00111		1.26709	0.00507
1.28337	0.00108		1.28459	0.00525
1.30005	0.00197		1.30086	0.00567
1.31714	0.00249		1.31917	0.00519
1.33382	0.00295		1.3387	0.00544
1.35091	0.00253		1.35417	0.0062
1.36922	0.00223		1.36841	0.00636
1.38468	0.0016		1.38428	0.0072
1.40015	0.0019		1.40015	0.00737
1.41683	0.00185		1.41602	0.00699
1.43351	0.00166		1.43311	0.00672
1.44979	0.000842808		1.45101	0.00705
1.46932	0.000999498		1.46729	0.00772
1.48763	0.00080488		1.48356	0.0074
1.50269	0.000237448		1.50106	0.00762
1.51896	1.98593e-05		1.51815	0.00833
1.53687	0.000496822		1.53483	0.00852
1.55314	0.000566928		1.55151	0.00919
1.56779	0.000675854		1.56698	0.00919
1.58366	0.00113		1.58325	0.00879
1.59953	0.00135		1.60197	0.00862
1.6158	0.00147		1.62109	0.00831
1.63493	0.00144		1.63696	0.00836
1.65405	0.00237		1.65161	0.00934
1.66911	0.00169		1.66748	0.00888
1.68335	0.00165		1.68376	0.00918
1.6984	0.00175		1.70125	0.00912
1.71427	0.00181		1.72078	0.00889
1.73177	0.00261		1.73787	0.00977
1.7513	0.00302		1.7513	0.00977
1.7688	0.00216		1.76636	0.00987
1.78385	0.00228		1.78304	0.00962
1.80094	0.00163		1.79972	0.00915
1.81885	0.0021		1.81681	0.00974
1.83594	0.0015		1.83512	0.00975
1.85303	0.00129		1.85221	0.00944
1.87012	0.000363608		1.8689	0.00968
1.88517	0.00072687		1.88639	0.01003
1.90023	0.000310954		1.90226	0.01028
1.91772	8.14218e-05		1.91732	0.00945
1.93522	0.000302228		1.93278	0.00919
1.95109	0.000715907		1.94946	0.00858
1.96696	0.000683952		1.96533	0.00868
1.98324	0.000951758		1.98364	0.00853
1.99992	0.00161		2.00358	0.00813
2.01782	0.0017		2.02026	0.00822
2.03654	0.00275		2.03491	0.0084
2.052	0.00327		2.0516	0.00861
2.06706	0.00379		2.06828	0.00848
2.08455	0.00377		2.08374	0.00883
2.10205	0.00351		2.10002	0.00849
2.11833	0.00384		2.1167	0.00869
2.13582	0.00318		2.13338	0.00908
2.15291	0.00349		2.15169	0.00911
2.16878	0.0035		2.17122	0.00915
2.18669	0.00347		2.1875	0.00824
2.205	0.00295		2.20093	0.00888
2.22005	0.00279		2.21598	0.00918
2.23348	0.00339		2.23104	0.00924
2.24813	0.00353		2.24772	0.00957
2.2644	0.00314		2.26725	0.00984
2.28109	0.00243		2.28678	0.00956
2.30021	0.00281		2.30225	0.00962
2.31974	0.0032		2.31852	0.01012
2.33602	0.00392		2.33561	0.01053
2.35107	0.00394		2.35229	0.01064
2.36735	0.00387		2.36898	0.0112
2.38322	0.005		2.38647	0.01149
2.3999	0.00453		2.40275	0.0116
2.4174	0.00423		2.41821	0.01226
2.43449	0.00403		2.4349	0.0123
2.45036	0.00322		2.45239	0.01284
2.46908	0.00365		2.46785	0.01287
2.48779	0.00398		2.48332	0.0128
2.50326	0.0039		2.5	0.01321
2.51831	0.00491		2.51628	0.01393
2.53418	0.00463		2.53296	0.01329
2.54964	0.0054		2.55168	0.01312
2.56551	0.00522		2.56795	0.01262
2.58382	0.00564		2.5826	0.01224
2.60091	0.00507		2.59969	0.01313
2.61678	0.00522		2.61759	0.01295
2.63346	0.00483		2.63387	0.01267
2.65177	0.00507		2.65096	0.01214
2.66886	0.00498		2.66846	0.01182
2.68473	0.0055		2.68514	0.01148
2.7006	0.00553		2.70264	0.01143
2.71647	0.00523		2.72176	0.01095
2.73315	0.0048		2.73804	0.01083
2.75309	0.00422		2.75146	0.01132
2.771	0.00357		2.7653	0.01079
2.78564	0.00368		2.78076	0.01109
2.80111	0.00259		2.79744	0.01109
2.81698	0.00233		2.81657	0.01131
2.83366	0.00249		2.8361	0.01118
2.85197	0.00304		2.85319	0.0116
2.8715	0.00361		2.86784	0.0113
2.88696	0.00297		2.88411	0.01141
2.9008	0.00353		2.89998	0.01131
2.91626	0.00376		2.91585	0.01129
2.93294	0.00313		2.93335	0.01086
2.94963	0.00398		2.95125	0.01087
2.96753	0.00388		2.96834	0.01137
2.98543	0.00462		2.98706	0.01111
3.00212	0.0047		3.007	0.01166
3.01921	0.00482		3.02246	0.01132
3.0363	0.00494		3.0363	0.01155
3.05176	0.00491		3.05216	0.01169
3.06641	0.00485		3.06763	0.01191
3.08268	0.00445		3.08309	0.01193
3.09896	0.00445		3.09977	0.01231
3.11564	0.00474		3.11768	0.012
3.13517	0.00586		3.13395	0.0119
3.1543	0.00582		3.15023	0.01218
3.16976	0.00528		3.16813	0.01196
3.18481	0.00583		3.18522	0.01269
3.2019	0.00549		3.20109	0.01253
3.21777	0.00641		3.21737	0.01192
3.23324	0.00698		3.23324	0.01185
3.24951	0.00745		3.2491	0.01226
3.26619	0.00748		3.26823	0.01158
3.28369	0.00719		3.28735	0.01122
3.30282	0.0077		3.30241	0.01112
3.32194	0.00736		3.31746	0.01113
3.337	0.00721		3.33333	0.01021
3.35083	0.00753		3.34961	0.00948
3.36548	0.0071		3.36711	0.00906
3.38094	0.00704		3.38623	0.00882
3.39803	0.00689		3.40332	0.00942
3.41838	0.00682		3.41756	0.00931
3.43669	0.0069		3.43262	0.01005
3.45174	0.00759		3.4493	0.01026
3.46802	0.0082		3.46598	0.01072
3.48551	0.00769		3.48348	0.01072
3.5022	0.00798		3.50179	0.01105
3.51929	0.0079		3.51888	0.0111
3.53638	0.00707		3.53556	0.01165
3.55225	0.00639		3.55265	0.01224
3.56771	0.00643		3.56893	0.01219
3.58561	0.00681		3.58358	0.01191
3.60311	0.00676		3.59985	0.01178
3.61816	0.00711		3.61654	0.01171
3.63363	0.00652		3.63322	0.01278
3.6499	0.00638		3.65194	0.01267
3.66618	0.00624		3.67147	0.01257
3.68368	0.00592		3.68734	0.01353
3.70158	0.00622		3.70239	0.0143
3.71745	0.00629		3.71867	0.01461
3.7325	0.0065		3.73576	0.0146
3.74959	0.00688		3.75122	0.0156
3.76709	0.00724		3.76709	0.01612
3.78377	0.00747		3.78377	0.0178
3.80127	0.00792		3.80046	0.01737
3.81836	0.00826		3.81836	0.01679
3.83504	0.00799		3.83789	0.0171
3.85376	0.00822		3.85457	0.01638
3.87288	0.00822		3.86841	0.01582
3.88794	0.00855		3.88265	0.01509
3.90096	0.0093		3.89771	0.0152
3.9152	0.00911		3.91357	0.01513
3.93066	0.00908		3.9327	0.01527
3.94735	0.00982		3.95223	0.0148
3.96729	0.01015		3.9681	0.01459
3.98722	0.01036		3.98397	0.0146
4.00309	0.01089		4.00187	0.0151
4.01774	0.01163		4.01855	0.01539
4.03361	0.01162		4.03524	0.01574
4.04948	0.01214		4.05233	0.01494
4.06657	0.01195		4.0686	0.01504
4.08407	0.01216		4.08366	0.01476
4.10156	0.01266		4.10075	0.01416
4.11825	0.01209		4.11906	0.01323
4.13778	0.01194		4.13534	0.01281
4.15649	0.01192		4.1508	0.01226
4.17114	0.01168		4.16707	0.01222
4.18538	0.0115		4.18335	0.01288
4.20085	0.01117		4.20044	0.01186
4.21672	0.01082		4.21875	0.01221
4.23258	0.01054		4.23503	0.01238
4.25049	0.01166		4.25008	0.01192
4.26799	0.01192		4.26676	0.01229
4.28345	0.01116		4.28507	0.01335
4.30013	0.01067		4.30176	0.01315
4.31763	0.01072		4.31925	0.01284
4.33431	0.01064		4.33675	0.01288
4.35059	0.01064		4.35262	0.01276
4.36645	0.01139		4.37012	0.01338
4.38232	0.01069		4.38924	0.01329
4.39941	0.01108		4.40552	0.01283
4.41895	0.01038		4.41895	0.01288
4.43685	0.00993		4.43319	0.01227
4.4515	0.01006		4.44906	0.01188
4.46737	0.01027		4.46533	0.01232
4.48364	0.01051		4.48364	0.0127
4.49992	0.01078		4.50317	0.01284
4.51823	0.01051		4.52026	0.01306
4.53735	0.01141		4.53491	0.0136
4.55322	0.01212		4.55078	0.01356
4.56706	0.01192		4.56665	0.01382
4.58252	0.01147		4.58293	0.01377
4.5992	0.0117		4.60083	0.01364
4.61589	0.01183		4.61873	0.01456
4.63379	0.01202		4.63501	0.01446
4.65129	0.01229		4.65251	0.01469
4.66756	0.01167		4.67122	0.01499
4.68506	0.01174		4.6875	0.01542
4.70296	0.01273		4.70215	0.01481
4.71842	0.01277		4.71761	0.0156
4.73348	0.01296		4.73307	0.01584
4.75016	0.01346		4.74813	0.01574
4.76644	0.01356		4.76563	0.01618
4.78312	0.013		4.78353	0.01616
4.80265	0.01338		4.80021	0.01637
4.82137	0.01295		4.81649	0.01681
4.83643	0.01343		4.83398	0.01743
4.85229	0.0143		4.85148	0.01793
4.86898	0.01341		4.86816	0.01838
4.88525	0.01337		4.88444	0.01829
4.90031	0.0135		4.90072	0.0186
4.91618	0.0134		4.91699	0.01859
4.93286	0.01393		4.93571	0.01923
4.94954	0.0134		4.95483	0.01944
4.96826	0.01312		4.9703	0.01987
4.98739	0.01332		4.98535	0.02006
5.00326	0.0144		5.00081	0.02055
5.01709	0.01442		5.01668	0.02026
5.03215	0.01485		5.03377	0.02036
5.04761	0.01439		5.05371	0.02133
5.0647	0.01447		5.0708	0.02197
5.08464	0.01447		5.08504	0.02211
5.10254	0.01451		5.09928	0.02143
5.118	0.0139		5.11556	0.02157
5.13428	0.01374		5.13224	0.02203
5.15177	0.01333		5.14974	0.02244
5.16846	0.01268		5.16764	0.02299
5.18514	0.01296		5.18473	0.02317
5.20182	0.01283		5.20182	0.02384
5.21769	0.01211		5.21973	0.02412
5.23315	0.01162		5.236	0.02466
5.25106	0.01177		5.25065	0.02498
5.26855	0.01135		5.26571	0.02551
5.28402	0.01215		5.28198	0.02529
5.29989	0.01181		5.29866	0.02612
5.31698	0.01221		5.31738	0.02616
5.33325	0.01224		5.33732	0.0267
5.35075	0.01171		5.3536	0.02669
5.36906	0.01211		5.36865	0.0268
5.38493	0.01165		5.38533	0.02726
5.40039	0.01142		5.40202	0.02826
5.41789	0.01184		5.41748	0.02826
5.43538	0.01191		5.43335	0.0289
5.45166	0.01099		5.45003	0.02827
5.46916	0.01173		5.46672	0.0273
5.48625	0.01072		5.48543	0.02695
5.50212	0.01054		5.50456	0.02709
5.52002	0.00996		5.52124	0.02702
5.53833	0.0097		5.53508	0.02716
5.55379	0.01081		5.55013	0.02676
5.56722	0.01074		5.56519	0.02684
5.58187	0.01117		5.58105	0.02651
5.59774	0.01152		5.60018	0.02641
5.61442	0.0115		5.61971	0.02573
5.63395	0.01279		5.63599	0.02534
5.65389	0.01414		5.65186	0.02496
5.66976	0.01443		5.66854	0.02455
5.68441	0.01415		5.68522	0.02435
5.70028	0.01388		5.7019	0.02446
5.71615	0.01375		5.7194	0.02428
5.73324	0.01299		5.73568	0.02453
5.75155	0.01234		5.75114	0.02468
5.76823	0.01239		5.76782	0.02439
5.7841	0.01202		5.78573	0.02475
5.80241	0.01204		5.80159	0.02429
5.82072	0.01193		5.81706	0.02435
5.83618	0.01046		5.83293	0.02476
5.85083	0.01052		5.84961	0.02504
5.8667	0.01095		5.8667	0.02571
5.88216	0.01082		5.88501	0.02676
5.89844	0.01202		5.90129	0.0269
5.91675	0.01258		5.91593	0.02656
5.93506	0.01357		5.93262	0.02734
5.95093	0.01424		5.95052	0.02799
5.96761	0.014		5.9668	0.02858
5.98551	0.01439		5.98389	0.0293
6.0026	0.01511		6.00179	0.02982
6.01847	0.01566		6.01847	0.0294
6.03475	0.01553		6.03597	0.02992
6.05021	0.0151		6.0555	0.03094
6.06689	0.01433		6.07178	0.03061
6.08643	0.01391		6.0848	0.03042
6.10433	0.01469		6.09863	0.03019
6.11938	0.01509		6.11491	0.03045
6.13444	0.01611		6.13118	0.03034
6.15031	0.01613		6.1495	0.02991
6.16659	0.01688		6.16943	0.02977
6.1849	0.0172		6.18612	0.0305
6.20402	0.01779		6.20117	0.03053
6.21989	0.01783		6.21704	0.0307
6.23372	0.01782		6.23372	0.03036
6.24919	0.01951		6.25	0.02968
6.26587	0.01949		6.26709	0.02877
6.28296	0.02005		6.28459	0.0282
6.30086	0.02056		6.30127	0.02783
6.31877	0.0204		6.31999	0.02806
6.33504	0.02026		6.33992	0.02918
6.35213	0.01992		6.35498	0.02939
6.36963	0.01985		6.36841	0.02881
6.3855	0.01913		6.38346	0.02798
6.40015	0.01947		6.40055	0.02705
6.41561	0.01921		6.41683	0.02689
6.43188	0.01889		6.43392	0.02681
6.44857	0.01958		6.45142	0.02608
6.46769	0.01973		6.46728	0.02528
6.48722	0.01988		6.48315	0.02549
6.50269	0.02004		6.50065	0.02551
6.51815	0.01957		6.51774	0.02493
6.53442	0.01974		6.53361	0.02483
6.55111	0.01984		6.54989	0.0241
6.56657	0.02128		6.56616	0.02413
6.58284	0.02117		6.58284	0.02427
6.59953	0.02154		6.60238	0.02335
6.61662	0.02154		6.6215	0.0233
6.63574	0.02215		6.63696	0.02337
6.65527	0.02317		6.65202	0.02301
6.67033	0.02272		6.66829	0.02328
6.68457	0.0226		6.68416	0.02337
6.69963	0.0232		6.70125	0.02368
6.71468	0.023		6.72078	0.02378
6.73177	0.02308		6.73747	0.0236
6.7513	0.02335		6.7509	0.02298
6.76961	0.0236		6.76595	0.02291
6.78467	0.02408		6.78304	0.02299
6.80094	0.02493		6.80013	0.02343
6.81803	0.02518		6.81722	0.02389
6.83431	0.02518		6.83512	0.02348
6.85099	0.02516		6.85181	0.02406
6.86849	0.02508		6.86808	0.02468
6.88517	0.02527		6.88639	0.0252
6.90063	0.0257		6.90308	0.02578
6.91772	0.02628		6.91772	0.02595
6.93563	0.02639		6.93359	0.02678
6.95109	0.02628		6.95028	0.02729
6.96696	0.02623		6.96655	0.02786
6.98364	0.02553		6.98486	0.02809
6.99992	0.02578		7.00439	0.02746
7.01701	0.02571		7.02108	0.0276
7.03451	0.0259		7.03573	0.02697
7.04997	0.02578		7.05241	0.02668
7.06543	0.02539		7.06909	0.02723
7.08293	0.02493		7.08415	0.02707
7.10002	0.02609		7.10002	0.0279
7.1167	0.02643		7.11629	0.02793
7.1346	0.02676		7.13298	0.02727
7.15251	0.02702		7.15088	0.02741
7.16878	0.02646		7.17041	0.02773
7.18669	0.02712		7.18669	0.02736
7.20581	0.02673		7.20093	0.0273
7.22127	0.02667		7.21598	0.02726
7.23389	0.02668		7.23145	0.02694
7.24813	0.02708		7.24813	0.02695
7.264	0.02725		7.26807	0.02734
7.28109	0.02721		7.28678	0.02753
7.2998	0.02793		7.30225	0.02743
7.31974	0.02799		7.31771	0.0274
7.33561	0.02826		7.3348	0.02797
7.35026	0.02773		7.35148	0.02812
7.36654	0.02815		7.36857	0.02785
7.38322	0.02773		7.38607	0.02758
7.3999	0.02756		7.40234	0.0278
7.4174	0.02784		7.41699	0.02857
7.43408	0.02746		7.43408	0.02864
7.45117	0.02725		7.45199	0.02877
7.47111	0.02696		7.46785	0.02911
7.48983	0.02696		7.48372	0.02887
7.50488	0.02633		7.50041	0.02898
7.51912	0.02529		7.51668	0.02844
7.53459	0.02464		7.53337	0.02826
7.55046	0.0249		7.55168	0.02827
7.56592	0.02485		7.56836	0.02827
7.58342	0.02536		7.58382	0.02861
7.6005	0.02442		7.6005	0.02861
7.61597	0.02481		7.618	0.02859
7.63265	0.02461		7.63468	0.0285
7.65015	0.02415		7.65218	0.02901
7.66724	0.02434		7.67008	0.02974
7.68351	0.0234		7.68636	0.02927
7.7002	0.02367		7.70386	0.02914
7.71606	0.02252		7.72298	0.02898
7.73315	0.02272		7.73885	0.02863
7.75269	0.02212		7.75187	0.02778
7.771	0.02294		7.76571	0.02758
7.78564	0.02374		7.78158	0.02754
7.80111	0.02374		7.79785	0.02769
7.81779	0.02437		7.81657	0.02709
7.83407	0.02458		7.83651	0.02745
7.85238	0.02515		7.85319	0.02823
7.87109	0.026		7.86784	0.02867
7.88656	0.027		7.88411	0.02863
7.89998	0.02743		7.89998	0.029
7.91545	0.02868		7.91585	0.02914
7.93254	0.02973		7.93335	0.02963
7.94963	0.02974		7.95125	0.03002
7.96753	0.02964		7.96794	0.03068
7.98543	0.02995		7.98584	0.03043
8.00212	0.0305		8.00537	0.03024
8.01921	0.03138		8.02124	0.03002
8.0363	0.03252		8.03548	0.03
8.05216	0.03338		8.05135	0.02993
8.06722	0.03424		8.06722	0.02945
8.0835	0.03453		8.08228	0.029
8.09977	0.03589		8.09937	0.02915
8.11646	0.03643		8.11768	0.02912
8.13599	0.03722		8.13436	0.02937
8.1547	0.03688		8.15023	0.02943
8.17057	0.03744		8.16772	0.03026
8.18603	0.03826		8.18481	0.03072
8.20272	0.0378		8.20109	0.03088
8.21899	0.03836		8.21737	0.03092
8.23405	0.03832		8.23324	0.03166
8.24992	0.03778		8.24951	0.03173
8.26619	0.0374		8.26864	0.03142
8.28288	0.0371		8.28817	0.03139
8.30241	0.03705		8.30363	0.03165
8.32153	0.03792		8.31909	0.03125
8.337	0.03874		8.33496	0.03117
8.35083	0.03848		8.35042	0.03099
8.36548	0.03863		8.36751	0.03135
8.38053	0.0394		8.38704	0.03124
8.39722	0.03924		8.40454	0.03141
8.41715	0.03931		8.41838	0.03102
8.43587	0.03894		8.43302	0.03103
8.45134	0.03773		8.4493	0.03106
8.46802	0.03714		8.46598	0.03167
8.48551	0.03602		8.48348	0.03227
8.50179	0.03549		8.50138	0.03228
8.51888	0.03559		8.51807	0.03196
8.53556	0.03589		8.53475	0.03158
8.55143	0.03616		8.55265	0.03125
8.5673	0.0372		8.56893	0.0313
8.5848	0.03719		8.58398	0.03086
8.60189	0.037		8.59985	0.03015
8.61735	0.03679		8.61613	0.0305
8.63322	0.03736		8.63241	0.03088
8.6499	0.03785		8.65072	0.03036
8.66618	0.03781		8.67065	0.02999
8.68367	0.03862		8.68693	0.02965
8.70199	0.03861		8.70199	0.02969
8.71785	0.03837		8.71826	0.02935
8.73372	0.03785		8.73494	0.02928
8.75081	0.03722		8.75041	0.02928
8.76831	0.03647		8.76628	0.02962
8.78499	0.03642		8.78296	0.02912
8.80249	0.03544		8.79964	0.02914
8.81999	0.03605		8.81795	0.0293
8.83626	0.03633		8.83748	0.02969
8.85417	0.0364		8.85376	0.03046
8.87288	0.03749		8.868	0.03068
8.88753	0.03805		8.88306	0.03094
8.90055	0.03866		8.89811	0.03058
8.9152	0.03867		8.91439	0.03077
8.93148	0.03856		8.93351	0.03115
8.94816	0.03848		8.95304	0.0315
8.96729	0.03915		8.96891	0.03158
8.98682	0.03893		8.98478	0.03156
9.00269	0.03937		9.00228	0.03108
9.01774	0.03954		9.01937	0.0314
9.03361	0.03994		9.03605	0.0312
9.04948	0.03993		9.05314	0.03106
9.06616	0.03972		9.06901	0.03103
9.08407	0.04086		9.08447	0.03137
9.10116	0.04024		9.10116	0.03191
9.11784	0.0403		9.11865	0.03209
9.13656	0.04073		9.13452	0.03202
9.15527	0.04029		9.14958	0.03189
9.17033	0.04073		9.16545	0.03208
9.18498	0.04155		9.18213	0.03161
9.20044	0.04264		9.19963	0.03141
9.21631	0.04351		9.21834	0.03117
9.23218	0.0439		9.23543	0.03104
9.25008	0.04383		9.25049	0.0306
9.26758	0.04453		9.26676	0.03014
9.28385	0.04345		9.28467	0.03002
9.30054	0.04309		9.30094	0.02964
9.31803	0.04336		9.31722	0.02939
9.33472	0.04381		9.33472	0.02942
9.3514	0.04381		9.35099	0.02976
9.36768	0.04363		9.36849	0.03015
9.38314	0.04326		9.38802	0.03054
9.39982	0.04282		9.40511	0.03123
9.41935	0.04258		9.41813	0.03145
9.43726	0.04285		9.43197	0.03166
9.45272	0.04233		9.44743	0.03178
9.46818	0.04191		9.46411	0.03244
9.48405	0.04188		9.48283	0.0331
9.50073	0.04161		9.50317	0.03305
9.51904	0.04199		9.52026	0.03308
9.53857	0.04237		9.53491	0.03328
9.55363	0.04218		9.55037	0.03402
9.56746	0.04288		9.56665	0.0348
9.58252	0.04301		9.58293	0.03473
9.5992	0.04279		9.60042	0.03482
9.61629	0.04236		9.61751	0.03509
9.63379	0.04171		9.6346	0.03599
9.65169	0.04091		9.65373	0.03678
9.66838	0.04066		9.67367	0.03703
9.68547	0.03998		9.68913	0.03763
9.70337	0.04008		9.70256	0.03752
9.71883	0.0398		9.71761	0.03761
9.73348	0.04006		9.73389	0.03827
9.74935	0.03991		9.74976	0.03842
9.76563	0.03972		9.76644	0.03834
9.78231	0.03987		9.78434	0.03845
9.80143	0.03963		9.80062	0.0382
9.82056	0.04009		9.8173	0.038
9.83643	0.04046		9.83521	0.0389
9.85148	0.03995		9.85189	0.03894
9.86857	0.04065		9.86735	0.03847
9.88485	0.04078		9.88363	0.03774
9.8999	0.04149		9.8995	0.03758
9.91577	0.04141		9.91577	0.03726
9.93286	0.04147		9.9353	0.03688
9.94995	0.04125		9.95402	0.03647
9.96867	0.04156		9.96907	0.03642
9.98779	0.04117		9.98372	0.03641
10.0037	0.04066		10	0.03697
10.0175	0.04103		10.0171	0.03764
10.0326	0.04131		10.035	0.03808
10.0476	0.04264		10.0537	0.03802
10.0647	0.04385		10.07	0.03765
10.0846	0.04461		10.0838	0.03807
10.1029	0.0453		10.0989	0.03844
10.1184	0.04594		10.1164	0.03881
10.1347	0.04657		10.1335	0.03941
10.1522	0.04715		10.1506	0.03915
10.1689	0.04766		10.1689	0.03951
10.1855	0.04745		10.186	0.03906
10.2026	0.04846		10.2026	0.03874
10.2181	0.04851		10.2201	0.03837
10.2336	0.04929		10.236	0.03756
10.2515	0.04912		10.2507	0.03743
10.2685	0.04953		10.2669	0.03756
10.284	0.04935		10.2832	0.03774
10.2999	0.0493		10.2995	0.03814
10.3162	0.04902		10.3178	0.03818
10.3329	0.04925		10.3377	0.03844
10.3499	0.04964		10.3544	0.03833
10.3678	0.04944		10.3695	0.03871
10.3833	0.04901		10.3862	0.03935
10.3992	0.04897		10.4032	0.0393
10.4167	0.04965		10.4179	0.03934
10.4342	0.04937		10.4338	0.03928
10.4509	0.04952		10.4504	0.03895
10.4679	0.04993		10.4667	0.03778
10.4854	0.05019		10.485	0.03806
10.5021	0.04998		10.5046	0.03793
10.5204	0.04939		10.5208	0.03756
10.5387	0.04903		10.5347	0.0373
10.5538	0.04963		10.5497	0.03664
10.5668	0.04901		10.5648	0.03701
10.5815	0.0491		10.581	0.03687
10.5969	0.04973		10.6002	0.03743
10.614	0.04901		10.6197	0.03726
10.6331	0.04948		10.6356	0.03777
10.6527	0.04888		10.6519	0.0386
10.6685	0.04981		10.6685	0.03781
10.6836	0.05003		10.6852	0.03781
10.6999	0.05081		10.7015	0.03821
10.7153	0.0507		10.719	0.03806
10.732	0.05065		10.7353	0.03756
10.7499	0.05094		10.7507	0.03754
10.7678	0.05104		10.7678	0.03826
10.7853	0.0519		10.7861	0.03772
10.804	0.05201		10.8024	0.03674
10.8227	0.05248		10.8179	0.03653
10.8378	0.05191		10.8337	0.03562
10.8521	0.05248		10.8496	0.03482
10.8679	0.05246		10.8667	0.03506
10.8834	0.05139		10.885	0.03545
10.8993	0.05059		10.9017	0.03501
10.9171	0.05084		10.9168	0.03475
10.9346	0.05078		10.9334	0.03433
10.9505	0.05168		10.9513	0.03467
10.9668	0.05167		10.9684	0.03463
10.9847	0.05157		10.9855	0.0345
11.001	0.05186		11.003	0.0344
11.0168	0.05169		11.0193	0.03434
11.0327	0.05197		11.0368	0.03445
11.0486	0.05228		11.0563	0.03394
11.0657	0.05239		11.0726	0.03391
11.0864	0.05192		11.0856	0.03436
11.1043	0.05204		11.0994	0.03418
11.1186	0.05213		11.1153	0.03409
11.1336	0.05268		11.1312	0.0342
11.1503	0.05289		11.1491	0.03494
11.1666	0.05295		11.169	0.03558
11.1853	0.05297		11.1865	0.03556
11.2048	0.05252		11.2012	0.03651
11.2207	0.05298		11.217	0.03731
11.2341	0.05282		11.2333	0.03717
11.2492	0.05317		11.2496	0.03778
11.2655	0.05255		11.2671	0.03837
11.2826	0.05213		11.2846	0.03796
11.3009	0.05169		11.3005	0.03877
11.3188	0.0524		11.3179	0.03908
11.335	0.05207		11.3375	0.03875
11.3517	0.05283		11.3542	0.03943
11.3688	0.05253		11.3692	0.03964
11.3847	0.05245		11.3851	0.04015
11.4002	0.05269		11.4006	0.04053
11.4164	0.05237		11.4164	0.04106
11.4331	0.05317		11.4335	0.04101
11.4498	0.05317		11.4514	0.04125
11.4693	0.05228		11.4673	0.04193
11.4888	0.05204		11.4836	0.04178
11.5039	0.05156		11.5007	0.04245
11.5194	0.05173		11.5177	0.0419
11.536	0.05132		11.534	0.04191
11.5523	0.05205		11.5507	0.04201
11.5674	0.05217		11.567	0.04179
11.5828	0.05273		11.5828	0.04102
11.5991	0.05349		11.6012	0.04093
11.6158	0.05354		11.6203	0.04056
11.6349	0.05338		11.6366	0.03985
11.6537	0.05354		11.6516	0.03981
11.6691	0.05316		11.6679	0.03988
11.6838	0.05341		11.6846	0.04005
11.6992	0.05304		11.7025	0.04051
11.7147	0.05331		11.7224	0.04008
11.7314	0.05276		11.7387	0.03981
11.7513	0.05235		11.7525	0.03989
11.7696	0.05204		11.7668	0.03918
11.7851	0.0515		11.7826	0.03851
11.8013	0.05135		11.7993	0.03807
11.8188	0.05105		11.8164	0.03736
11.8355	0.05094		11.8347	0.03687
11.8522	0.04986		11.8514	0.03712
11.8693	0.04855		11.8681	0.03688
11.8852	0.04862		11.886	0.03673
11.9006	0.0485		11.9019	0.03734
11.9181	0.04883		11.9169	0.03681
11.9352	0.04845		11.932	0.03722
11.9511	0.04862		11.9482	0.03729
11.967	0.04817		11.9649	0.03721
11.9832	0.04826		11.9836	0.03714
11.9999	0.0474		12.0044	0.03753
12.0174	0.04635		12.0215	0.03709
12.0353	0.04602		12.0361	0.03666
12.0512	0.04585		12.052	0.03695
12.0666	0.04528		12.0679	0.0372
12.0837	0.04509		12.0833	0.03716
12.1016	0.04524		12.0996	0.03693
12.1183	0.04544		12.1163	0.03725
12.1362	0.04562		12.133	0.0381
12.1537	0.04551		12.1505	0.0384
12.1696	0.04572		12.1704	0.03913
12.1871	0.04549		12.1871	0.03918
12.2058	0.04631		12.2013	0.03987
12.2209	0.04638		12.216	0.04022
12.2343	0.04694		12.2315	0.04048
12.2485	0.04707		12.2477	0.04025
12.2644	0.04754		12.2673	0.04013
12.2811	0.04787		12.2876	0.04036
12.3006	0.04824		12.3039	0.04119
12.321	0.04792		12.3193	0.0409
12.3364	0.0476		12.336	0.0412
12.3507	0.04726		12.3519	0.04151
12.3674	0.04688		12.3682	0.0416
12.3832	0.04682		12.3852	0.04151
12.3999	0.04726		12.4019	0.04164
12.4178	0.04765		12.4174	0.04141
12.4341	0.04802		12.4337	0.04202
12.4499	0.048		12.4516	0.04238
12.4695	0.04895		12.4674	0.04257
12.4882	0.05008		12.4833	0.04268
12.5037	0.05131		12.4992	0.04249
12.5183	0.0519		12.5155	0.04278
12.5338	0.05198		12.533	0.04226
12.5496	0.0527		12.5513	0.04204
12.5655	0.05274		12.5684	0.04157
12.5834	0.05315		12.5838	0.04154
12.6009	0.05383		12.6009	0.0415
12.6168	0.05376		12.6188	0.04121
12.6331	0.05432		12.6355	0.04141
12.6506	0.05506		12.6518	0.04167
12.6676	0.05565		12.6689	0.04221
12.6839	0.05614		12.6851	0.04206
12.7006	0.05686		12.7022	0.04165
12.7165	0.05741		12.721	0.04093
12.7332	0.05785		12.7376	0.04075
12.7531	0.05827		12.7511	0.04088
12.7706	0.05881		12.7649	0.04166
12.7856	0.05918		12.7804	0.04174
12.8011	0.05955		12.797	0.04187
12.817	0.05872		12.8158	0.04216
12.8337	0.05863		12.8357	0.0426
12.852	0.05866		12.8532	0.04245
12.8719	0.06035		12.8682	0.04264
12.8874	0.06014		12.8841	0.04266
12.9008	0.06048		12.9008	0.04319
12.9159	0.06055		12.9175	0.04353
12.9325	0.0601		12.9358	0.04351
12.9496	0.06066		12.9529	0.04415
12.9675	0.06036		12.9688	0.04379
12.9854	0.06073		12.9863	0.04464
13.0021	0.06072		13.0054	0.04479
13.0188	0.06096		13.0212	0.04546
13.0363	0.06118		13.0355	0.04579
13.0518	0.06071		13.0509	0.0454
13.0668	0.06055		13.0672	0.04542
13.0827	0.06127		13.0831	0.04541
13.099	0.06192		13.1002	0.04572
13.1156	0.06182		13.1177	0.04658
13.1344	0.06241		13.1335	0.04677
13.1539	0.06335		13.149	0.04736
13.1698	0.06345		13.1669	0.04672
13.1856	0.06371		13.1844	0.04638
13.2031	0.06381		13.2011	0.0462
13.2186	0.06369		13.2174	0.04706
13.2336	0.06387		13.2332	0.04703
13.2495	0.06414		13.2499	0.04624
13.2662	0.06454		13.2699	0.0464
13.2833	0.06366		13.2882	0.04601
13.3024	0.06328		13.3028	0.04586
13.3211	0.06283		13.3171	0.04564
13.3366	0.0632		13.3329	0.04542
13.3504	0.06389		13.3496	0.04576
13.3655	0.06411		13.3675	0.04595
13.3809	0.06399		13.3866	0.04625
13.398	0.06431		13.4037	0.0458
13.418	0.06525		13.4176	0.04504
13.4363	0.06532		13.4322	0.04488
13.4517	0.06508		13.4493	0.04453
13.468	0.06642		13.4664	0.04459
13.4855	0.06729		13.4839	0.04455
13.5018	0.06628		13.5018	0.04425
13.5189	0.06659		13.5189	0.04416
13.5368	0.06783		13.5356	0.04379
13.5523	0.06746		13.5535	0.04388
13.5677	0.06704		13.5697	0.04312
13.5848	0.06734		13.5844	0.04325
13.6019	0.06662		13.5998	0.0427
13.6174	0.06675		13.6165	0.04254
13.6328	0.06705		13.6332	0.04164
13.6495	0.06797		13.6523	0.04166
13.6662	0.06862		13.6723	0.04304
13.6841	0.06795		13.6877	0.04286
13.702	0.06842		13.702	0.04338
13.7174	0.06866		13.7191	0.04303
13.7321	0.06951		13.7362	0.04359
13.7496	0.0693		13.7512	0.04419
13.7675	0.0698		13.7667	0.04395
13.7838	0.07029		13.783	0.04364
13.8009	0.07128		13.7996	0.0436
13.8184	0.07203		13.8179	0.04415
13.835	0.07224		13.8379	0.04462
13.8534	0.07246		13.8546	0.04489
13.8725	0.07308		13.8684	0.04524
13.8871	0.07217		13.8835	0.04561
13.9006	0.07123		13.8981	0.04544
13.9148	0.07162		13.914	0.04556
13.9307	0.0711		13.9327	0.04565
13.9477	0.07089		13.9522	0.04561
13.9673	0.07145		13.9689	0.04617
13.9864	0.07264		13.9848	0.04651
14.0027	0.07368		14.0023	0.0468
14.0173	0.07413		14.019	0.04678
14.0336	0.07454		14.0352	0.0473
14.0499	0.0745		14.0527	0.04774
14.0662	0.07449		14.069	0.04795
14.0841	0.07409		14.0841	0.04717
14.1016	0.07485		14.1007	0.04758
14.1187	0.0743		14.1182	0.04731
14.1378	0.07471		14.1345	0.04763
14.1569	0.07389		14.1504	0.04684
14.1715	0.07374		14.1671	0.04659
14.1858	0.07332		14.1834	0.04647
14.2012	0.07348		14.2004	0.04686
14.2171	0.07351		14.2188	0.04682
14.233	0.07318		14.2354	0.04621
14.2505	0.07262		14.2509	0.04644
14.2676	0.07249		14.2676	0.04632
14.2835	0.07208		14.2855	0.04648
14.3005	0.07194		14.3022	0.04666
14.3184	0.072		14.3193	0.04726
14.3355	0.07193		14.3368	0.04725
14.351	0.07142		14.3534	0.04763
14.3673	0.07135		14.3701	0.04782
14.3827	0.07013		14.3888	0.04694
14.3994	0.06868		14.4051	0.04717
14.4185	0.06813		14.4185	0.04723
14.4364	0.06855		14.4324	0.04744
14.4519	0.06865		14.4482	0.04768
14.467	0.06861		14.4645	0.04777
14.4832	0.06865		14.4832	0.04761
14.4995	0.06888		14.5032	0.04736
14.5178	0.0692		14.5199	0.04709
14.5373	0.06956		14.5345	0.04695
14.5532	0.06938		14.5504	0.0472
14.5671	0.07033		14.5666	0.04806
14.5825	0.07039		14.5829	0.04792
14.5992	0.07043		14.6004	0.04811
14.6159	0.06958		14.6179	0.04771
14.6334	0.06893		14.6346	0.04753
14.6513	0.06875		14.6525	0.04825
14.668	0.06875		14.6716	0.04823
14.6851	0.06902		14.6875	0.04847
14.703	0.06943		14.7021	0.04836
14.7188	0.06917		14.7172	0.04769
14.7339	0.06947		14.7331	0.04734
14.7502	0.06932		14.7485	0.04735
14.7664	0.06938		14.766	0.04751
14.7835	0.06967		14.7843	0.048
14.8026	0.07059		14.8006	0.04858
14.821	0.0713		14.8169	0.04823
14.836	0.0712		14.8344	0.04824
14.8515	0.07169		14.8515	0.04831
14.8686	0.07182		14.8678	0.04785
14.8849	0.0719		14.8849	0.04751
14.9007	0.07209		14.9007	0.04708
14.9166	0.0722		14.917	0.04703
14.9329	0.07197		14.9357	0.04704
14.9495	0.07184		14.9544	0.04771
14.9683	0.07252		14.9699	0.04732
14.9874	0.07221		14.9849	0.04668
15.0033	0.07275		15.0004	0.04708
15.0171	0.07354		15.0163	0.04699
15.0326	0.07326		15.0338	0.04697
15.048	0.07369		15.0537	0.04731
15.0643	0.07346		15.0716	0.04667
15.0838	0.07357		15.0859	0.04694
15.1017	0.07343		15.1005	0.04631
15.1172	0.0735		15.1164	0.04605
15.1339	0.07438		15.1331	0.04646
15.1518	0.07369		15.1506	0.04669
15.1685	0.07443		15.1685	0.04691
15.1855	0.07511		15.1851	0.04617
15.2026	0.07419		15.2022	0.04623
15.2185	0.07461		15.2197	0.04632
15.234	0.07495		15.2356	0.0474
15.2511	0.0745		15.2507	0.04741
15.2686	0.07417		15.2661	0.04758
15.284	0.07348		15.2824	0.04756
15.2999	0.07323		15.2987	0.04781
15.317	0.07319		15.317	0.04845
15.3337	0.07259		15.3369	0.04905
15.3512	0.07245		15.354	0.0491
15.3691	0.07301		15.3695	0.04902
15.3845	0.07264		15.3857	0.04902
15.4	0.07242		15.402	0.04834
15.4171	0.07199		15.4175	0.04876
15.4342	0.07061		15.4329	0.0486
15.4512	0.07158		15.4496	0.04863
15.4692	0.07131		15.4663	0.04846
15.4866	0.07151		15.4846	0.04906
15.5029	0.07119		15.5041	0.04867
15.5208	0.07113		15.5208	0.04907
15.5396	0.0708		15.5351	0.04951
15.5546	0.07033		15.5497	0.04943
15.568	0.071		15.5648	0.04935
15.5827	0.07066		15.5807	0.04966
15.599	0.07056		15.6002	0.05021
15.6152	0.07168		15.6201	0.04959
15.6344	0.07099		15.636	0.04931
15.6531	0.07138		15.6518	0.04844
15.6693	0.07136		15.6685	0.04843
15.684	0.0719		15.6856	0.04893
15.7003	0.07217		15.7023	0.04905
15.7165	0.073		15.7202	0.04858
15.7332	0.07215		15.7365	0.04773
15.7515	0.07223		15.7511	0.04742
15.7686	0.0727		15.7674	0.04746
15.7849	0.07246		15.7845	0.04748
15.8036	0.07273		15.8004	0.04793
15.8219	0.07343		15.8158	0.04861
15.837	0.07346		15.8321	0.04805
15.8516	0.07444		15.8488	0.04936
15.8675	0.07417		15.8659	0.04981
15.8826	0.07392		15.8846	0.05049
15.8988	0.07356		15.9017	0.05047
15.9163	0.07349		15.9168	0.05106
15.9338	0.07345		15.933	0.05177
15.9497	0.07429		15.9509	0.0516
15.966	0.07529		15.9676	0.0516
15.9839	0.07549		15.9847	0.05189
16.001	0.07558		16.0026	0.05169
16.0173	0.07551		16.0193	0.05192
16.0347	0.07506		16.0364	0.05196
16.051	0.07511		16.0547	0.05205
16.0681	0.07405		16.0714	0.05202
16.0868	0.07495		16.0848	0.05174
16.1043	0.07447		16.0982	0.05134
16.1194	0.07508		16.1137	0.05177
16.1349	0.07435		16.1304	0.05274
16.1507	0.07493		16.1487	0.05338
16.1666	0.07551		16.1694	0.05389
16.1849	0.07586		16.1865	0.0539
16.2044	0.07565		16.202	0.0537
16.2203	0.07556		16.2179	0.05363
16.2341	0.0757		16.2337	0.05391
16.2488	0.07576		16.2492	0.05422
16.2655	0.07573		16.2671	0.05374
16.2821	0.0765		16.2854	0.05381
16.2996	0.07703		16.3021	0.05364
16.3171	0.07829		16.3204	0.05313
16.3342	0.07922		16.3395	0.05249
16.3513	0.07939		16.355	0.05195
16.3696	0.0792		16.3688	0.0523
16.3855	0.07844		16.3843	0.05214
16.4002	0.07795		16.4002	0.05186
16.4156	0.07815		16.416	0.05205
16.4319	0.07798		16.4331	0.0512
16.449	0.07773		16.451	0.05122
16.4681	0.07731		16.4677	0.05113
16.4872	0.0773		16.484	0.05123
16.5031	0.07749		16.5019	0.05158
16.5186	0.0772		16.5194	0.05163
16.5356	0.07679		16.5352	0.05142
16.5519	0.07696		16.5507	0.05113
16.5674	0.07742		16.5658	0.05152
16.5832	0.07701		16.582	0.05139
16.5999	0.07681		16.6016	0.0517
16.6166	0.07702		16.6207	0.0517
16.6357	0.07732		16.6362	0.05176
16.6545	0.07667		16.6512	0.05201
16.6703	0.07676		16.6671	0.05174
16.6846	0.07622		16.6834	0.05142
16.6996	0.07541		16.7004	0.0511
16.7147	0.07511		16.72	0.05093
16.7314	0.07482		16.7371	0.05129
16.7509	0.0743		16.7513	0.05186
16.7692	0.07477		16.766	0.05247
16.7851	0.07448		16.783	0.05247
16.8013	0.07448		16.7997	0.05316
16.8184	0.07476		16.818	0.05327
16.8347	0.07512		16.8359	0.05337
16.8522	0.07597		16.8526	0.05417
16.8697	0.07622		16.8689	0.05464
16.8852	0.0771		16.8872	0.05503
16.901	0.07734		16.9035	0.05508
16.9185	0.07688		16.9181	0.05505
16.9356	0.07739		16.9336	0.05488
16.9511	0.07792		16.9499	0.05462
16.9666	0.07851		16.9666	0.05497
16.9828	0.07814		16.9849	0.05525
16.9991	0.07879		17.0048	0.05483
17.0166	0.07888		17.0207	0.05471
17.0349	0.07907		17.0353	0.05573
17.0504	0.07898		17.0524	0.05597
17.0654	0.07915		17.0695	0.05591
17.0825	0.07898		17.0846	0.05627
17.1	0.07995		17.1	0.05663
17.1167	0.08021		17.1163	0.05711
17.1346	0.08043		17.133	0.05708
17.1521	0.07977		17.1513	0.05779
17.1688	0.07999		17.1708	0.05779
17.1867	0.07969		17.1875	0.05769
17.2058	0.07993		17.2017	0.05773
17.2209	0.07992		17.2164	0.05787
17.2339	0.08009		17.2314	0.0577
17.2485	0.07956		17.2477	0.05765
17.2644	0.07941		17.2669	0.05777
17.2811	0.0799		17.2864	0.05798
17.2998	0.08015		17.3023	0.05779
17.3193	0.0806		17.3181	0.05767
17.3356	0.081		17.3352	0.05781
17.3507	0.08145		17.3519	0.05853
17.3669	0.08119		17.369	0.05886
17.3832	0.08026		17.3857	0.05848
17.3995	0.08052		17.4015	0.05826
17.4174	0.08057		17.417	0.05907
17.4341	0.08065		17.4341	0.05927
17.4508	0.08068		17.4524	0.05869
17.4703	0.08121		17.4683	0.05903
17.4898	0.0816		17.4837	0.059
17.5049	0.08161		17.5	0.05903
17.5187	0.08097		17.5167	0.05948
17.5342	0.08169		17.5342	0.05963
17.55	0.08179		17.5525	0.05966
17.5663	0.08199		17.5684	0.05925
17.5842	0.08206		17.5838	0.05907
17.6013	0.08221		17.6005	0.0587
17.6168	0.08246		17.618	0.05919
17.6331	0.08329		17.6347	0.05955
17.651	0.08348		17.6514	0.06002
17.6672	0.08335		17.6689	0.06008
17.6831	0.08372		17.6855	0.06061
17.6998	0.08365		17.703	0.06067
17.7157	0.08367		17.7226	0.06078
17.7331	0.08416		17.7388	0.06118
17.7531	0.08381		17.7523	0.06163
17.771	0.08389		17.7661	0.06143
17.7856	0.08419		17.7816	0.06199
17.8011	0.08492		17.7983	0.0622
17.817	0.08568		17.8166	0.06208
17.8332	0.08628		17.8361	0.06182
17.852	0.08556		17.8532	0.06186
17.8719	0.08591		17.8674	0.0613
17.8874	0.08562		17.8837	0.06084
17.9008	0.08548		17.9	0.06109
17.9158	0.08626		17.9163	0.06109
17.9329	0.08681		17.9338	0.06025
17.95	0.08669		17.9508	0.0603
17.9675	0.08684		17.9671	0.06001
17.985	0.08689		17.9854	0.05972
18.0017	0.08678		18.005	0.06031
18.0184	0.08698		18.0217	0.0603
18.0367	0.08703		18.0363	0.05992
18.0526	0.08656		18.0513	0.0597
18.0672	0.0865		18.0672	0.05954
18.0835	0.08631		18.0827	0.05995
18.0998	0.08563		18.0998	0.05958
18.1169	0.08589		18.1177	0.05944
18.1364	0.08567		18.1339	0.05984
18.1551	0.08499		18.1502	0.06
18.1706	0.08529		18.1677	0.05983
18.1856	0.08486		18.1848	0.06043
18.2027	0.08442		18.2011	0.06016
18.2182	0.08464		18.2178	0.06068
18.2336	0.08383		18.2336	0.06098
18.2495	0.0828		18.2495	0.06071
18.2658	0.08298		18.2686	0.06119
18.2829	0.08224		18.2878	0.0622
18.3016	0.08253		18.3032	0.06202
18.3207	0.08205		18.3187	0.06169
18.3358	0.08143		18.3346	0.06154
18.3496	0.08161		18.3504	0.06175
18.3651	0.08188		18.3679	0.06118
18.3809	0.08228		18.3879	0.06144
18.398	0.08288		18.4049	0.06155
18.418	0.08369		18.4188	0.06104
18.4363	0.08329		18.433	0.06129
18.4517	0.08332		18.4497	0.06205
18.468	0.08358		18.4664	0.06121
18.4851	0.08358		18.4839	0.06087
18.5018	0.08456		18.5018	0.06027
18.5189	0.08458		18.5185	0.06003
18.5364	0.08509		18.5347	0.06023
18.5514	0.08536		18.5523	0.05942
18.5669	0.08594		18.5689	0.05993
18.5836	0.08678		18.584	0.05925
18.6015	0.08627		18.5995	0.05855
18.6173	0.08646		18.6157	0.05825
18.6336	0.08625		18.632	0.05801
18.6503	0.08768		18.6507	0.05755
18.6662	0.08857		18.6702	0.05782
18.6837	0.08934		18.6869	0.05734
18.702	0.08991		18.7028	0.05674
18.7183	0.09019		18.7191	0.05705
18.7333	0.09097		18.7354	0.05747
18.75	0.09156		18.7508	0.05784
18.7675	0.09168		18.7663	0.05805
18.7846	0.09164		18.783	0.0587
18.8021	0.09207		18.8	0.0589
18.8192	0.0925		18.8184	0.05959
18.8355	0.09247		18.8379	0.05984
18.8529	0.09318		18.8546	0.06016
18.8721	0.09359		18.8684	0.05898
18.8871	0.09365		18.8827	0.06012
18.9005	0.09441		18.8981	0.06055
18.9148	0.09414		18.9144	0.06082
18.9307	0.09414		18.9335	0.06096
18.9474	0.09386		18.9526	0.06125
18.9673	0.09416		18.9689	0.06236
18.9868	0.09436		18.9852	0.06191
19.0027	0.09372		19.0027	0.06285
19.0177	0.095		19.019	0.06322
19.0336	0.09497		19.0356	0.06353
19.0495	0.0956		19.0527	0.06333
19.0658	0.09465		19.0694	0.06427
19.0841	0.09452		19.0845	0.06474
19.1012	0.09458		19.1012	0.06534
19.1178	0.09498		19.1191	0.06615
19.137	0.09441		19.1353	0.06688
19.1553	0.0941		19.1504	0.06707
19.1703	0.0945		19.1663	0.06713
19.185	0.09456		19.1825	0.06764
19.2008	0.09433		19.1992	0.06755
19.2163	0.09399		19.2175	0.06757
19.2322	0.09337		19.2342	0.06702
19.2497	0.09318		19.2493	0.06671
19.2676	0.09293		19.266	0.06636
19.2839	0.09288		19.2843	0.06669
19.3001	0.09293		19.3009	0.06608
19.3176	0.09274		19.3176	0.06651
19.3339	0.09321		19.3351	0.06614
19.3502	0.09356		19.3518	0.0664
19.3669	0.09358		19.3693	0.06586
19.3827	0.09355		19.3888	0.06613
19.3998	0.09275		19.4051	0.0664
19.4198	0.09331		19.4185	0.06649
19.4381	0.09237		19.4324	0.06614
19.4531	0.09221		19.4474	0.06599
19.4682	0.09224		19.4637	0.06607
19.4836	0.09284		19.4816	0.06613
19.4999	0.0924		19.502	0.06616
19.5178	0.09314		19.5194	0.06608
19.5378	0.09313		19.5341	0.06558
19.5536	0.09411		19.55	0.06512
19.5675	0.09416		19.5666	0.06495
19.5825	0.09415		19.5829	0.0651
19.5992	0.09454		19.6004	0.06505
19.6163	0.09489		19.6183	0.06509
19.6338	0.09576		19.6346	0.06565
19.6513	0.09595		19.6529	0.0659
19.668	0.09639		19.6725	0.06638
19.6847	0.09665		19.6887	0.06677
19.7026	0.09707		19.7034	0.0671
19.7184	0.0978		19.7188	0.06714
19.7335	0.09844		19.7339	0.06714
19.7498	0.09808		19.7489	0.06816
19.766	0.09881		19.766	0.06755
19.7827	0.09876		19.7847	0.06823
19.801	0.0983		19.801	0.0677
19.8202	0.0989		19.8169	0.06728
19.836	0.09898		19.834	0.06754
19.8515	0.09912		19.8515	0.06766
19.8682	0.10042		19.8678	0.06807
19.8849	0.10018		19.8844	0.06841
19.9003	0.09932		19.9003	0.06852
19.9162	0.09957		19.9166	0.06922
19.9329	0.09876		19.9349	0.06904
19.95	0.09867		19.954	0.06915
19.9687	0.09829		19.9699	0.0699
19.9878	0.09842		19.985	0.07054
20.0033	0.09791		20.0008	0.07062
20.0175	0.09743		20.0171	0.07052
20.0322	0.09694		20.0346	0.06994
20.0476	0.09622		20.0537	0.06994
20.0643	0.09606		20.0708	0.06969
20.0842	0.09579		20.0846	0.06914
20.1025	0.09562		20.0993	0.06908
20.118	0.09478		20.1156	0.0691
20.1347	0.09423		20.1327	0.0697
20.1522	0.09344		20.1502	0.07011
20.1689	0.09406		20.1681	0.07027
20.1855	0.09421		20.1855	0.07186
20.2026	0.0948		20.2031	0.0718
20.2181	0.09499		20.2209	0.07214
20.2336	0.09505		20.2368	0.07245
20.2511	0.09396		20.2515	0.07236
20.2686	0.09437		20.2665	0.07313
20.284	0.09412		20.2832	0.07305
20.2995	0.09391		20.2995	0.07361
20.3158	0.09443		20.3182	0.07347
20.3324	0.09467		20.3377	0.07238
20.3503	0.0952		20.354	0.07237
20.3691	0.09592		20.3695	0.07277
20.3849	0.09613		20.3862	0.07266
20.3996	0.09609		20.4024	0.07233
20.4167	0.0963		20.4175	0.07194
20.4342	0.09633		20.4329	0.07189
20.4504	0.09691		20.4496	0.07275
20.4675	0.09683		20.4663	0.07286
20.4854	0.09714		20.4846	0.07292
20.5017	0.09712		20.5046	0.07383
20.5192	0.09675		20.5217	0.07329
20.5383	0.09733		20.5355	0.07306
20.5538	0.09711		20.5501	0.07262
20.5668	0.09767		20.5652	0.07229
20.5811	0.0966		20.5815	0.07191
20.5973	0.09646		20.6002	0.07079
20.614	0.09562		20.6193	0.07086
20.6331	0.09576		20.6352	0.07085
20.6535	0.09577		20.651	0.07117
20.6698	0.09645		20.6681	0.07132
20.6848	0.09647		20.6848	0.07122
20.7003	0.09673		20.7015	0.0712
20.7166	0.09667		20.7186	0.07029
20.7328	0.09721		20.7353	0.06988
20.7507	0.09728		20.7503	0.07059
20.7678	0.09731		20.7674	0.0709
20.7849	0.09734		20.7853	0.07139
20.8044	0.09691		20.8016	0.071
20.8236	0.0974		20.8175	0.0711
20.8378	0.09692		20.8337	0.07201
20.852	0.09744		20.85	0.07188
20.8679	0.09737		20.8671	0.07199
20.8838	0.09741		20.8858	0.07186
20.8997	0.09732		20.9025	0.07184
20.9172	0.09721		20.9176	0.07173
20.9342	0.09806		20.9338	0.072
20.9501	0.09847		20.9513	0.07206
20.9672	0.09827		20.968	0.07248
20.9851	0.09793		20.9855	0.07213
21.0014	0.09912		21.003	0.07197
21.0173	0.09828		21.0193	0.07233
21.0335	0.09874		21.0364	0.07228
21.049	0.0991		21.0551	0.07247
21.0661	0.09977		21.0714	0.07232
21.086	0.10042		21.0848	0.07215
21.1035	0.10097		21.099	0.07215
21.1182	0.10119		21.1149	0.07276
21.1332	0.10196		21.1316	0.07375
21.1499	0.1019		21.1503	0.07412
21.1666	0.10184		21.1702	0.07396
21.1853	0.10222		21.1869	0.07361
21.204	0.10226		21.2016	0.07317
21.2195	0.10257		21.217	0.07367
21.2329	0.10239		21.2333	0.07332
21.2492	0.10298		21.2496	0.07258
21.2663	0.10242		21.2671	0.07209
21.2834	0.10231		21.2846	0.07173
21.3013	0.10237		21.3009	0.07197
21.3192	0.10217		21.3188	0.07224
21.3355	0.10216		21.3379	0.07189
21.3525	0.10246		21.3538	0.07237
21.37	0.10199		21.3684	0.07243
21.3855	0.10247		21.3843	0.07238
21.4002	0.10265		21.4002	0.07305
21.4156	0.10266		21.416	0.07315
21.4315	0.10345		21.4335	0.07308
21.4486	0.10339		21.4518	0.07284
21.4685	0.10354		21.4685	0.0724
21.488	0.10312		21.4844	0.07197
21.5039	0.10258		21.5019	0.07157
21.5194	0.10223		21.519	0.07089
21.5365	0.1018		21.5348	0.06983
21.5527	0.10145		21.5511	0.06883
21.5674	0.1006		21.5674	0.06841
21.5837	0.10145		21.5832	0.06785
21.6003	0.10109		21.602	0.06814
21.6166	0.10031		21.6203	0.0676
21.6353	0.09996		21.6362	0.06697
21.6545	0.10016		21.6512	0.06747
21.6699	0.10032		21.6675	0.06787
21.6842	0.1		21.6834	0.06801
21.6996	0.10064		21.7004	0.06809
21.7147	0.10129		21.72	0.0674
21.7314	0.102		21.7379	0.06753
21.7509	0.10184		21.7521	0.06794
21.7692	0.10203		21.7668	0.0672
21.7851	0.10271		21.783	0.06697
21.8013	0.10351		21.7997	0.06649
21.8189	0.10335		21.8168	0.06556
21.8351	0.10367		21.8347	0.0654
21.8514	0.10332		21.8522	0.06461
21.8689	0.10355		21.8689	0.06478
21.8848	0.10298		21.8864	0.06461
21.9002	0.1034		21.9031	0.06501
21.9181	0.10323		21.9177	0.06513
21.9352	0.10402		21.9332	0.06524
21.9511	0.10391		21.949	0.06587
21.9666	0.10349		21.9653	0.06587
21.9828	0.10498		21.984	0.06544
21.9991	0.10398		22.0044	0.06611
22.0166	0.10401		22.0211	0.06595
22.0349	0.10434		22.0361	0.06641
22.0512	0.10409		22.0528	0.06654
22.0666	0.1038		22.0687	0.06644
22.0846	0.10391		22.0842	0.06687
22.102	0.10455		22.0996	0.0676
22.1187	0.10435		22.1163	0.06755
22.1358	0.10396		22.1334	0.06876
22.1529	0.1044		22.1517	0.06907
22.1696	0.10568		22.1712	0.06856
22.1871	0.10584		22.1875	0.06924
22.2062	0.10562		22.2017	0.06995
22.2213	0.1055		22.2164	0.07067
22.2343	0.10574		22.2314	0.07156
22.2485	0.10538		22.2477	0.07143
22.264	0.1062		22.2664	0.07295
22.2807	0.10628		22.286	0.07299
22.2994	0.10701		22.3023	0.07364
22.3189	0.107		22.3185	0.07428
22.3356	0.10761		22.3356	0.07421
22.3507	0.10767		22.3519	0.0744
22.3665	0.10846		22.369	0.07452
22.3824	0.10972		22.3865	0.07444
22.3991	0.10965		22.4028	0.07546
22.417	0.1099		22.4178	0.07505
22.4337	0.11002		22.4341	0.0749
22.45	0.11068		22.452	0.07505
22.4691	0.11168		22.4678	0.07547
22.4882	0.11204		22.4829	0.0755
22.5041	0.1119		22.4996	0.07475
22.5187	0.11196		22.5163	0.07457
22.5346	0.11209		22.5334	0.0749
22.5505	0.1116		22.5517	0.07463
22.5663	0.1113		22.5679	0.07436
22.5838	0.11067		22.583	0.075
22.6009	0.11046		22.5997	0.07487
22.6168	0.11054		22.6172	0.07473
22.6335	0.11001		22.6343	0.07441
22.6514	0.11		22.6514	0.07436
22.6681	0.10954		22.6693	0.07476
22.6843	0.10944		22.6855	0.07414
22.7006	0.10941		22.703	0.07414
22.7161	0.10938		22.7226	0.07457
22.7327	0.10965		22.7388	0.07426
22.7527	0.10893		22.7523	0.07494
22.771	0.10908		22.7661	0.07541
22.786	0.10906		22.7816	0.07568
22.8011	0.1089		22.7974	0.07609
22.8174	0.10841		22.8158	0.07608
22.8345	0.10912		22.8357	0.0765
22.8528	0.10929		22.8532	0.07649
22.8723	0.10953		22.8682	0.07641
22.8878	0.10957		22.8837	0.07692
22.9012	0.11006		22.9	0.07695
22.9163	0.11068		22.9163	0.077
22.9325	0.11099		22.9334	0.07721
22.9492	0.11153		22.9508	0.07692
22.9671	0.11221		22.9675	0.07681
22.985	0.11208		22.9862	0.07717
23.0017	0.11258		23.0062	0.07696
23.0188	0.11307		23.0221	0.07756
23.0359	0.11279		23.0363	0.07754
23.0513	0.11355		23.0518	0.07792
23.066	0.11388		23.0668	0.07758
23.0823	0.11437		23.0827	0.07788
23.0985	0.11424		23.0998	0.07758
23.1152	0.11463		23.1177	0.07774
23.1352	0.11536		23.1339	0.07705
23.1551	0.11465		23.1502	0.07707
23.1706	0.11543		23.1673	0.07691
23.1856	0.11499		23.1844	0.07699
23.2015	0.11498		23.2003	0.07697
23.2174	0.11511		23.2166	0.07742
23.2328	0.11591		23.2324	0.07726
23.2495	0.11604		23.2487	0.0771
23.2658	0.11578		23.2678	0.07746
23.2825	0.11526		23.287	0.07804
23.3016	0.11474		23.302	0.07743
23.3211	0.11464		23.3171	0.07668
23.3366	0.11451		23.3333	0.07634
23.3504	0.1142		23.3496	0.07627
23.3655	0.11362		23.3675	0.07651
23.3805	0.11393		23.387	0.07639
23.3976	0.11418		23.4045	0.07641
23.418	0.11388		23.4184	0.07613
23.4371	0.11378		23.433	0.0758
23.453	0.11482		23.4497	0.07616
23.4692	0.11463		23.4668	0.07587
23.4855	0.11429		23.4839	0.07656
23.5014	0.11492		23.5018	0.07609
23.5181	0.11503		23.5185	0.07637
23.5356	0.11478		23.5352	0.07606
23.5518	0.11358		23.5531	0.076
23.5673	0.11495		23.5693	0.07575
23.5844	0.11456		23.584	0.076
23.6015	0.1141		23.5998	0.07571
23.6169	0.11376		23.6165	0.0754
23.6324	0.11319		23.6328	0.07552
23.6491	0.1125		23.6515	0.07597
23.6658	0.11228		23.6719	0.07618
23.6833	0.11244		23.6882	0.07683
23.7016	0.11256		23.7032	0.07627
23.7178	0.11343		23.7199	0.07637
23.7337	0.11379		23.7366	0.07694
23.7512	0.11335		23.7516	0.07757
23.7687	0.11352		23.7671	0.07744
23.785	0.11451		23.7834	0.07743
23.8013	0.11492		23.7996	0.07689
23.8184	0.1143		23.8176	0.07662
23.8346	0.11385		23.8367	0.07704
23.8525	0.11314		23.8538	0.0771
23.8717	0.11227		23.868	0.07706
23.8871	0.11247		23.8827	0.07696
23.9005	0.11343		23.8981	0.07649
23.9144	0.11388		23.9144	0.07673
23.9303	0.11403		23.9335	0.07684
23.9469	0.1147		23.953	0.0774
23.9665	0.11529		23.9693	0.07718
23.9864	0.11478		23.9852	0.07718
24.0027	0.1152		24.0027	0.07703
24.0177	0.11563		24.019	0.07767
24.0344	0.11529		24.0357	0.07816
24.0503	0.11598		24.0527	0.0779
24.0674	0.11543		24.069	0.07755
24.0857	0.11512		24.0841	0.07781
24.1024	0.11489		24.1008	0.07716
24.1182	0.11573		24.1182	0.07748
24.1366	0.11603		24.1345	0.07765
24.1553	0.11479		24.1504	0.07783
24.1707	0.11446		24.1667	0.07736
24.185	0.11379		24.1829	0.07727
24.2004	0.11299		24.2	0.07704
24.2167	0.11193		24.2183	0.07721
24.2326	0.11243		24.2354	0.07694
24.2501	0.11256		24.2509	0.07648
24.2672	0.11289		24.2672	0.07653
24.283	0.11266		24.2851	0.07653
24.2993	0.11251		24.3018	0.07634
24.3172	0.11164		24.3193	0.07635
24.3347	0.11085		24.3367	0.07638
24.351	0.11025		24.353	0.076
24.3677	0.10992		24.3701	0.07557
24.3831	0.11027		24.3888	0.07623
24.4002	0.10991		24.4047	0.07647
24.4202	0.10994		24.4185	0.07676
24.4372	0.10983		24.432	0.07694
24.4515	0.11004		24.4478	0.07639
24.4661	0.11002		24.4641	0.07642
24.4824	0.11056		24.4828	0.0758
24.4995	0.11051		24.5028	0.07585
24.5182	0.11076		24.5203	0.07561
24.5373	0.10952		24.5349	0.0756
24.5532	0.10833		24.5504	0.07589
24.5671	0.10939		24.5666	0.07598
24.5825	0.11016		24.5829	0.07626
24.5996	0.1107		24.6004	0.07623
24.6163	0.11005		24.6175	0.07612
24.6338	0.11078		24.6338	0.07594
24.6517	0.11085		24.6513	0.07633
24.6684	0.11091		24.6708	0.07645
24.6859	0.11078		24.6875	0.07591
24.7034	0.11062		24.7021	0.07568
24.7188	0.11032		24.7176	0.07597
24.7335	0.11033		24.7335	0.07607
24.7502	0.10974		24.7489	0.07614
24.7669	0.11048		24.766	0.0752
24.7839	0.10979		24.7839	0.07573
24.8039	0.10936		24.8006	0.0756
24.8226	0.10986		24.8169	0.07521
24.8368	0.10948		24.8348	0.0745
24.8515	0.11003		24.8523	0.07362
24.8694	0.1104		24.8686	0.07368
24.8861	0.11014		24.8849	0.07365
24.9007	0.11007		24.9007	0.07427
24.9162	0.11034		24.9166	0.07413
24.9321	0.11086		24.9353	0.07495
24.9491	0.11144		24.9544	0.07445
24.9687	0.11197		24.9703	0.07412
24.9882	0.11208		24.9854	0.07414
25.0037	0.11195		25.0008	0.074
25.0175	0.1121		25.0167	0.07422
25.0322	0.11295		25.0342	0.07417
25.0476	0.1129		25.0541	0.07452
25.0643	0.11245		25.0716	0.07418
25.0838	0.11295		25.0855	0.07415
25.1021	0.11329		25.0997	0.0741
25.118	0.11426		25.116	0.0744
25.1347	0.11461		25.1327	0.07472
25.1522	0.11479		25.1502	0.07456
25.1685	0.11609		25.1685	0.0749
25.1851	0.11632		25.1855	0.07636
25.2022	0.11708		25.2022	0.07643
25.2181	0.11748		25.2193	0.07637
25.2336	0.11669		25.2356	0.07724
25.2519	0.11698		25.2507	0.07775
25.2694	0.11704		25.2661	0.07825
25.2848	0.11652		25.282	0.07881
25.3003	0.11657		25.2983	0.07877
25.317	0.11705		25.317	0.07876
25.3332	0.11725		25.3373	0.07843
25.3508	0.11748		25.354	0.07764
25.3691	0.11745		25.3695	0.07776
25.3853	0.11711		25.3853	0.07723
25.4008	0.11742		25.4016	0.0768
25.4179	0.11701		25.4171	0.07678
25.4354	0.11696		25.4329	0.07679
25.4521	0.11672		25.4496	0.07718
25.4692	0.11675		25.4663	0.0769
25.4867	0.11749		25.4846	0.07785
25.5029	0.11687		25.5041	0.07889
25.5204	0.11711		25.5208	0.07883
25.5387	0.11642		25.5351	0.07891
25.5538	0.11594		25.5493	0.07924
25.5672	0.11665		25.5648	0.07968
25.5815	0.1161		25.5811	0.07978
25.5977	0.11584		25.6006	0.0797
25.6148	0.11654		25.6201	0.07938
25.6344	0.11622		25.6364	0.07905
25.6539	0.11643		25.6523	0.07902
25.6694	0.11674		25.6685	0.07937
25.684	0.11641		25.6848	0.07916
25.7003	0.11727		25.7015	0.07818
25.7166	0.11731		25.7194	0.07786
25.7332	0.11684		25.7361	0.07793
25.7507	0.11663		25.7511	0.07781
25.7678	0.11567		25.7678	0.078
25.7845	0.11557		25.7857	0.0781
25.8028	0.11622		25.802	0.07819
25.8215	0.1165		25.8175	0.07834
25.8366	0.11737		25.8333	0.07789
25.8512	0.11775		25.8496	0.07863
25.8671	0.1175		25.8663	0.07879
25.8822	0.11743		25.8846	0.07939
25.8984	0.11707		25.9013	0.07919
25.9163	0.11776		25.9168	0.07895
25.9342	0.11762		25.9334	0.07969
25.9505	0.11807		25.9509	0.07891
25.9672	0.11894		25.9676	0.0788
25.9847	0.11906		25.9843	0.07898
26.0014	0.11908		26.0018	0.07874
26.0177	0.1198		26.0185	0.07895
26.0343	0.11953		26.036	0.07899
26.0502	0.12046		26.0551	0.07918
26.0669	0.12061		26.0718	0.07884
26.0864	0.1213		26.0852	0.07781
26.1039	0.12202		26.099	0.0778
26.1194	0.12146		26.1145	0.07856
26.1344	0.12149		26.1312	0.07903
26.1499	0.12204		26.1503	0.07911
26.1662	0.12343		26.1706	0.07931
26.1845	0.1236		26.1877	0.07939
26.204	0.12408		26.2024	0.07954
26.2207	0.12466		26.2179	0.08
26.2349	0.12443		26.2333	0.08025
26.25	0.12449		26.2496	0.08054
26.2663	0.12465		26.2671	0.0796
26.2826	0.12503		26.2846	0.07908
26.3005	0.12592		26.3013	0.07842
26.3184	0.12588		26.32	0.07766
26.3355	0.12581		26.3395	0.07715
26.3521	0.12575		26.3554	0.07751
26.3696	0.12488		26.3692	0.07736
26.3851	0.12429		26.3843	0.07639
26.3997	0.12411		26.3997	0.07644
26.4156	0.12442		26.416	0.07612
26.4319	0.12363		26.4335	0.0763
26.4486	0.12337		26.4514	0.07614
26.4677	0.12284		26.4677	0.07669
26.4872	0.12329		26.484	0.07635
26.5031	0.12219		26.5007	0.07667
26.519	0.12156		26.5177	0.07659
26.5357	0.12226		26.534	0.07647
26.5519	0.12318		26.5507	0.07628
26.5674	0.12389		26.5666	0.07584
26.5832	0.12349		26.5829	0.07621
26.5995	0.12393		26.6012	0.07622
26.6166	0.12343		26.6199	0.07558
26.6353	0.12333		26.6353	0.0753
26.6545	0.12366		26.6504	0.07548
26.6699	0.12322		26.6663	0.07595
26.6838	0.12266		26.6821	0.07613
26.6988	0.12315		26.6996	0.07621
26.7139	0.12323		26.7196	0.07668
26.7306	0.12393		26.7375	0.07739
26.7505	0.12339		26.7513	0.07754
26.7692	0.1235		26.7664	0.07688
26.7851	0.12474		26.7826	0.07736
26.8013	0.12546		26.7997	0.07838
26.8184	0.12545		26.8172	0.0781
26.8355	0.12569		26.8351	0.07773
26.853	0.12637		26.8522	0.07738
26.8701	0.12652		26.8689	0.07739
26.8856	0.12744		26.8872	0.07678
26.9006	0.12741		26.9031	0.07727
26.9177	0.12797		26.9173	0.07779
26.9348	0.12857		26.9332	0.07764
26.9503	0.12818		26.9495	0.07804
26.9657	0.12774		26.9653	0.07829
26.9824	0.12718		26.9836	0.0785
26.9991	0.1268		27.004	0.07807
27.017	0.12721		27.0211	0.07828
27.0353	0.12746		27.0361	0.07891
27.0512	0.12724		27.0528	0.07843
27.0658	0.12692		27.0691	0.07806
27.0825	0.12785		27.085	0.07839
27.1	0.12808		27.1004	0.07869
27.1171	0.12753		27.1171	0.079
27.1346	0.12596		27.1334	0.0788
27.1529	0.12638		27.1513	0.07835
27.1692	0.12712		27.1704	0.07846
27.1859	0.12705		27.1871	0.07832
27.2038	0.12652		27.2013	0.07836
27.2192	0.12653		27.2164	0.07833
27.2331	0.12654		27.2314	0.078
27.2481	0.12618		27.2477	0.07883
27.264	0.12577		27.2664	0.07824
27.2807	0.12548		27.2856	0.07799
27.3002	0.12411		27.3018	0.07776
27.3202	0.12387		27.3181	0.07788
27.3356	0.12368		27.3348	0.07786
27.3507	0.12343		27.3519	0.07779
27.3673	0.1235		27.3686	0.07755
27.3836	0.12341		27.3861	0.07825
27.3999	0.12301		27.4023	0.07856
27.4182	0.12317		27.4174	0.07908
27.4353	0.12328		27.4341	0.07919
27.452	0.1231		27.452	0.07939
27.4711	0.12284		27.4683	0.08029
27.4898	0.12246		27.4841	0.08086
27.5041	0.12203		27.5004	0.08089
27.5183	0.12268		27.5167	0.08109
27.5338	0.12313		27.5338	0.08121
27.5496	0.1242		27.5521	0.08197
27.5655	0.12363		27.5688	0.08285
27.5834	0.12415		27.5842	0.08342
27.6013	0.12486		27.6009	0.08421
27.6172	0.12523		27.6188	0.08486
27.6339	0.12562		27.6355	0.0847
27.6514	0.12579		27.6526	0.0857
27.6681	0.12579		27.6701	0.0859
27.6839	0.12679		27.6864	0.08653
27.6998	0.12733		27.7039	0.08709
27.7153	0.12852		27.723	0.08785
27.7323	0.12915		27.7388	0.08814
27.7531	0.12994		27.7523	0.08815
27.771	0.12998		27.7661	0.08881
27.7856	0.12987		27.7816	0.08897
27.8007	0.13004		27.7979	0.08798
27.8166	0.13007		27.8162	0.08819
27.8324	0.12954		27.8357	0.08796
27.8508	0.12975		27.8536	0.08814
27.8707	0.13006		27.8686	0.08807
27.8862	0.12984		27.8837	0.08843
27.9	0.13047		27.8996	0.08802
27.9158	0.13052		27.9158	0.08775
27.9329	0.13138		27.9334	0.08817
27.95	0.13185		27.9508	0.08849
27.9679	0.13197		27.9675	0.08849
27.9858	0.13259		27.9858	0.08795
28.0021	0.13269		28.0054	0.08772
28.0192	0.13293		28.0212	0.08717
28.0371	0.13378		28.0359	0.08646
28.0526	0.13412		28.0509	0.08621
28.0672	0.1344		28.0664	0.0857
28.0831	0.13452		28.0819	0.08518
28.0998	0.13343		28.0994	0.0856
28.1165	0.13355		28.1173	0.0858
28.1356	0.13381		28.1339	0.08561
28.1547	0.1335		28.1506	0.08527
28.1702	0.13335		28.1677	0.08522
28.1852	0.13455		28.1852	0.08501
28.2023	0.13567		28.2015	0.08517
28.219	0.13634		28.2182	0.08561
28.2336	0.13702		28.234	0.08544
28.2495	0.13803		28.2499	0.08591
28.2662	0.13833		28.269	0.0858
28.2829	0.13942		28.2878	0.08594
28.302	0.14075		28.3036	0.08522
28.3211	0.1404		28.3187	0.08598
28.3366	0.14084		28.3342	0.08638
28.3508	0.14075		28.35	0.08552
28.3659	0.14054		28.3679	0.0858
28.3809	0.14101		28.3875	0.08536
28.398	0.1415		28.4045	0.08548
28.418	0.14164		28.4184	0.08523
28.4363	0.14215		28.433	0.08543
28.4517	0.14221		28.4493	0.08626
28.468	0.14187		28.466	0.08677
28.4851	0.14162		28.4835	0.08656
28.5018	0.14216		28.5014	0.08652
28.5189	0.14312		28.5185	0.08639
28.5356	0.14345		28.5347	0.08605
28.551	0.14373		28.5526	0.08679
28.5665	0.14438		28.5693	0.08681
28.584	0.14496		28.5844	0.08733
28.6019	0.14464		28.5998	0.0876
28.6173	0.1457		28.6157	0.08811
28.6332	0.14555		28.632	0.08851
28.6495	0.1452		28.6503	0.08881
28.6662	0.14568		28.6702	0.08897
28.6841	0.1453		28.6873	0.08886
28.702	0.14514		28.7024	0.08852
28.7178	0.1444		28.7187	0.08899
28.7333	0.14494		28.7349	0.08877
28.7508	0.14494		28.7504	0.08862
28.7683	0.14422		28.7659	0.08931
28.785	0.14548		28.7826	0.08884
28.8029	0.14479		28.7992	0.08923
28.8204	0.14511		28.8179	0.08924
28.8363	0.145		28.8375	0.08985
28.8533	0.14505		28.8546	0.09042
28.8725	0.14481		28.8684	0.0903
28.8879	0.14525		28.8831	0.09003
28.901	0.14559		28.8981	0.08986
28.9152	0.14619		28.9144	0.09143
28.9311	0.1464		28.9331	0.0913
28.9482	0.1471		28.9526	0.09149
28.9677	0.14706		28.9689	0.09182
28.9872	0.14788		28.9848	0.092
29.0031	0.14823		29.0019	0.09246
29.0177	0.14758		29.0181	0.09257
29.034	0.14765		29.0352	0.09253
29.0495	0.14769		29.0531	0.09161
29.0653	0.14827		29.0694	0.09156
29.0832	0.14756		29.0845	0.09072
29.1012	0.14848		29.1012	0.09045
29.1178	0.14864		29.1186	0.09103
29.1365	0.149		29.1345	0.09141
29.1553	0.14902		29.15	0.09134
29.1707	0.14967		29.1663	0.09103
29.1854	0.15004		29.1825	0.09039
29.2008	0.14923		29.1992	0.09017
29.2163	0.14974		29.2175	0.09022
29.2322	0.14948		29.2346	0.09013
29.2501	0.15006		29.2501	0.09018
29.2676	0.14894		29.2664	0.08964
29.2834	0.14919		29.2839	0.08969
29.3001	0.14917		29.3001	0.09022
29.318	0.15024		29.3172	0.09101
29.3351	0.14995		29.3351	0.08963
29.3518	0.15012		29.3522	0.08938
29.3681	0.14974		29.3693	0.08923
29.3839	0.1503		29.3888	0.08845
29.4002	0.15021		29.4059	0.08826
29.4198	0.15044		29.4189	0.08783
29.4377	0.15097		29.4324	0.08774
29.4527	0.15006		29.4474	0.08677
29.4678	0.15115		29.4637	0.08729
29.484	0.15091		29.4824	0.0872
29.4999	0.15124		29.5028	0.0874
29.5182	0.15073		29.5194	0.08785
29.5378	0.15108		29.5341	0.08794
29.5536	0.15138		29.55	0.08746
29.5675	0.15238		29.5662	0.08816
29.5825	0.15247		29.5825	0.08891
29.5992	0.15261		29.6008	0.08943
29.6163	0.15277		29.6187	0.09
29.6342	0.1535		29.6354	0.09007
29.6521	0.1536		29.6533	0.09093
29.6688	0.15354		29.6733	0.09053
29.6855	0.15398		29.6891	0.09068
29.703	0.15437		29.7034	0.09042
29.7188	0.15429		29.7184	0.09009
29.7335	0.15315		29.7343	0.08967
29.7489	0.15286		29.7493	0.08985
29.7652	0.153		29.7664	0.09034
29.7819	0.15244		29.7847	0.09069
29.801	0.1518		29.8006	0.09091
29.8206	0.15097		29.8165	0.0909
29.8364	0.15		29.8336	0.09044
29.8519	0.1495		29.8503	0.09026
29.8686	0.14948		29.8669	0.09111
29.8844	0.14886		29.8836	0.09136
29.8999	0.14877		29.8995	0.09118
29.9162	0.14886		29.9158	0.09162
29.9329	0.14919		29.9345	0.09176
29.95	0.1487		29.954	0.09185
29.9691	0.14901		29.9703	0.09208
29.9882	0.14846		29.9854	0.09153
30.0037	0.14823		30.0016	0.09141
30.0175	0.14842		30.0175	0.09183
30.0326	0.14801		30.0346	0.09126
30.0476	0.14784		30.0537	0.09136
30.0647	0.14775		30.0712	0.09071
30.0842	0.14768		30.085	0.09076
30.1029	0.14822		30.0997	0.09076
30.1188	0.14757		30.1156	0.09137
30.1351	0.1473		30.1322	0.09072
30.1522	0.1479		30.1497	0.09092
30.1685	0.14815		30.1681	0.0911
30.1851	0.14747		30.1851	0.09133
30.203	0.14728		30.2022	0.0908
30.2189	0.14697		30.2201	0.09095
30.2344	0.14679		30.2364	0.0911
30.2519	0.14683		30.2515	0.09101
30.269	0.14699		30.2669	0.09106
30.2844	0.14708		30.2836	0.0904
30.2999	0.14664		30.2999	0.09031
30.3158	0.14676		30.3182	0.09075
30.332	0.1466		30.3381	0.09077
30.3491	0.14631		30.3548	0.09098
30.3674	0.14571		30.3699	0.09146
30.3833	0.14512		30.3866	0.0908
30.3984	0.14496		30.4028	0.09092
30.4158	0.14516		30.4179	0.09079
30.4338	0.14479		30.4334	0.09073
30.4508	0.14552		30.4496	0.09199
30.4679	0.14552		30.4663	0.09196
30.4854	0.14553		30.4846	0.09199
30.5021	0.1457		30.5041	0.09178
30.52	0.14485		30.5208	0.09232
30.5387	0.14495		30.5351	0.09209
30.5542	0.145		30.5493	0.09331
30.5676	0.14474		30.5648	0.09333
30.5815	0.14435		30.5806	0.09297
30.5969	0.14452		30.5998	0.09282
30.6136	0.14464		30.6189	0.0939
30.6327	0.14463		30.6356	0.09366
30.6523	0.1458		30.6515	0.09392
30.6689	0.14645		30.6685	0.09478
30.684	0.14646		30.6852	0.09502
30.7003	0.14617		30.7019	0.09579
30.7166	0.14609		30.7186	0.09605
30.7328	0.1461		30.7349	0.09654
30.7507	0.14596		30.7503	0.09624
30.7682	0.14544		30.7666	0.09643
30.7849	0.14655		30.7845	0.09597
30.804	0.14609		30.8008	0.09708
30.8227	0.14566		30.8166	0.09723
30.8386	0.14536		30.8329	0.09725
30.8529	0.14506		30.8492	0.09696
30.8679	0.14421		30.8663	0.09583
30.8826	0.14384		30.885	0.09569
30.898	0.14447		30.9021	0.09608
30.9163	0.14453		30.9176	0.09618
30.9342	0.14479		30.9338	0.09601
30.9501	0.14513		30.9513	0.09575
30.9664	0.14558		30.9684	0.09552
30.9843	0.14573		30.9859	0.09521
31.0014	0.14576		31.0038	0.09594
31.0177	0.14565		31.0201	0.09593
31.0339	0.14585		31.0364	0.09578
31.0494	0.14649		31.0551	0.09578
31.0665	0.1459		31.0714	0.09603
31.086	0.14584		31.0852	0.09534
31.1047	0.146		31.099	0.09491
31.1198	0.14693		31.1149	0.09451
31.1344	0.14718		31.1312	0.09448
31.1503	0.14749		31.1491	0.09446
31.1666	0.14788		31.1686	0.09462
31.1853	0.14893		31.1861	0.09428
31.2048	0.14878		31.2016	0.0944
31.2207	0.15005		31.217	0.09436
31.2341	0.15087		31.2329	0.09384
31.2492	0.15173		31.2492	0.09398
31.2655	0.15342		31.2667	0.09383
31.2826	0.15383		31.2842	0.0943
31.3005	0.15398		31.3009	0.09408
31.3179	0.15345		31.3188	0.09424
31.3346	0.15383		31.3383	0.09483
31.3521	0.15423		31.3546	0.09485
31.37	0.15419		31.3692	0.09488
31.3859	0.15387		31.3843	0.09533
31.4005	0.15448		31.4002	0.09563
31.4168	0.1549		31.416	0.09602
31.4331	0.15574		31.4331	0.09635
31.4502	0.15701		31.451	0.09612
31.4697	0.15658		31.4677	0.09606
31.4884	0.15692		31.484	0.09633
31.5043	0.15685		31.5011	0.09674
31.5198	0.15798		31.5186	0.09778
31.536	0.15762		31.5348	0.09819
31.5519	0.15785		31.5515	0.09819
31.567	0.15827		31.5674	0.09778
31.5832	0.15796		31.5837	0.09779
31.5995	0.1571		31.602	0.09847
31.6166	0.1573		31.6207	0.09881
31.6353	0.15724		31.6366	0.09893
31.6545	0.15774		31.652	0.0992
31.6703	0.15732		31.6675	0.09902
31.6842	0.15695		31.6834	0.09967
31.6988	0.15742		31.7008	0.10013
31.7143	0.15833		31.72	0.10034
31.731	0.15867		31.7375	0.10019
31.7501	0.15784		31.7517	0.1003
31.7688	0.15896		31.7664	0.10056
31.7847	0.16024		31.7826	0.10105
31.801	0.16081		31.7993	0.10103
31.8184	0.16013		31.8168	0.10143
31.8351	0.16069		31.8347	0.10044
31.8518	0.16002		31.8518	0.10049
31.8689	0.15959		31.8685	0.10061
31.8848	0.16007		31.8864	0.10085
31.9002	0.16006		31.9031	0.10027
31.9177	0.15912		31.9181	0.10023
31.9348	0.15828		31.9336	0.1
31.9503	0.15798		31.9495	0.09974
31.9666	0.15734		31.9653	0.09963
31.9832	0.15678		31.9832	0.09994
31.9999	0.15725		32.0028	0.10013
32.0174	0.15827		32.0198	0.09973
32.0357	0.15769		32.0353	0.09879
32.0516	0.15743		32.0516	0.0983
32.0671	0.15684		32.0683	0.0979
32.0842	0.15607		32.0837	0.09804
32.1016	0.15582		32.0996	0.09751
32.1187	0.15633		32.1163	0.09744
32.1362	0.15637		32.133	0.09787
32.1533	0.15632		32.1513	0.09764
32.1696	0.15666		32.1708	0.09693
32.1875	0.1556		32.1875	0.09693
32.2054	0.15442		32.2017	0.09643
32.2205	0.15376		32.2164	0.09604
32.2339	0.15336		32.231	0.09581
32.2481	0.15247		32.2477	0.09656
32.264	0.15291		32.2668	0.09659
32.2807	0.1524		32.2868	0.09647
32.3002	0.15236		32.3031	0.09663
32.3197	0.15271		32.3189	0.09705
32.336	0.15336		32.3364	0.09775
32.3507	0.15367		32.3527	0.09757
32.3665	0.15308		32.369	0.09838
32.3828	0.15431		32.3861	0.09866
32.3995	0.1553		32.4023	0.09918
32.4178	0.15548		32.4174	0.09974
32.4349	0.15406		32.4341	0.10044
32.4516	0.15384		32.4516	0.10175
32.4699	0.15444		32.4678	0.10299
32.4882	0.15476		32.4833	0.1038
32.5033	0.15522		32.4996	0.10452
32.5179	0.15481		32.5159	0.10492
32.5338	0.15381		32.533	0.10506
32.5492	0.1527		32.5509	0.10583
32.5651	0.15217		32.5675	0.10654
32.583	0.15262		32.5834	0.10801
32.6005	0.1529		32.6005	0.10807
32.6168	0.15272		32.618	0.10899
32.6335	0.15335		32.6351	0.11012
32.6514	0.15432		32.6522	0.11032
32.6685	0.15535		32.6693	0.11064
32.6847	0.15548		32.6855	0.11139
32.7014	0.15617		32.7026	0.11252
32.7169	0.15598		32.721	0.11259
32.7336	0.15543		32.7376	0.11343
32.7527	0.15695		32.7515	0.11321
32.7706	0.15728		32.7657	0.11308
32.7856	0.15819		32.7808	0.11234
32.8015	0.15777		32.7974	0.11276
32.8174	0.15697		32.8154	0.11325
32.8337	0.1567		32.8357	0.11296
32.8516	0.15802		32.8532	0.11227
32.8711	0.15836		32.8687	0.11124
32.887	0.15846		32.8841	0.1106
32.9012	0.15852		32.8996	0.11058
32.9163	0.15916		32.9158	0.10994
32.9329	0.15937		32.9329	0.1101
32.95	0.15974		32.9504	0.10986
32.9675	0.1603		32.9679	0.10925
32.985	0.16073		32.9871	0.10882
33.0021	0.16081		33.0062	0.1077
33.0188	0.16058		33.0225	0.10819
33.0359	0.16005		33.0367	0.10807
33.0518	0.15999		33.0518	0.10759
33.0664	0.15929		33.0672	0.10822
33.0823	0.15928		33.0831	0.10786
33.0986	0.15912		33.1002	0.10691
33.1156	0.1588		33.1181	0.10584
33.1348	0.15882		33.1344	0.10577
33.1543	0.15998		33.1498	0.1051
33.1698	0.15952		33.1669	0.1048
33.1852	0.15894		33.1844	0.10525
33.2023	0.1585		33.2011	0.10547
33.2182	0.15858		33.2174	0.10528
33.2336	0.15944		33.2328	0.10442
33.2495	0.15939		33.2487	0.10425
33.2662	0.16004		33.267	0.10399
33.2833	0.16109		33.2865	0.1037
[truncated: 12,697 more rows]

## Sheet: Figure 3d
Sim.																			Expt.
Frequency (THz)	0	0.05	0.1	0.15	0.2	0.25	0.3	0.35	0.4	0.45	0.5	0.55	0.6	0.65	0.7			Frequency (THz)	0	0.05	0.1	0.15	0.2	0.25	0.3	0.35	0.4	0.45	0.5	0.55	0.6	0.65	0.7
0.2	0.82382	0.82529	0.83089	0.82971	0.82823	0.82981	0.82879	0.82962	0.83148	0.83157	0.83224	0.82906	0.82978	0.83369	0.84442			0.20002	0.72133	0.76216	0.80601	0.80006	0.79723	0.81878	0.81435	0.82192	0.81155	0.80456	0.80314	0.81444	0.80238	0.79888	0.79084
0.20035	0.82431	0.82578	0.83121	0.82998	0.8285	0.82972	0.82843	0.82981	0.83166	0.83171	0.83186	0.82863	0.82958	0.83353	0.84391			0.20102	0.71889	0.76111	0.80411	0.79845	0.79702	0.81702	0.81311	0.8211	0.81191	0.80454	0.80276	0.81321	0.80128	0.79886	0.79135
0.2007	0.82481	0.82629	0.83152	0.83026	0.82878	0.82966	0.82812	0.83003	0.83186	0.83188	0.83153	0.82827	0.82943	0.83341	0.84336			0.20202	0.71707	0.76056	0.80273	0.79768	0.79752	0.81584	0.81212	0.82042	0.81242	0.80467	0.80257	0.81234	0.80056	0.79916	0.79204
0.20105	0.82534	0.82682	0.83182	0.83055	0.82909	0.82962	0.82785	0.83028	0.83208	0.83208	0.83123	0.82797	0.82934	0.83332	0.84279			0.20302	0.71552	0.76022	0.80153	0.7971	0.79807	0.81474	0.81119	0.82007	0.81318	0.80492	0.80244	0.8116	0.80013	0.79944	0.79304
0.2014	0.82588	0.82735	0.83212	0.83084	0.82942	0.82961	0.82763	0.83056	0.83232	0.8323	0.83098	0.82775	0.82931	0.83326	0.8422			0.20402	0.71448	0.76032	0.80045	0.79662	0.79832	0.81333	0.80992	0.81952	0.81404	0.80547	0.80265	0.81108	0.8001	0.80062	0.79516
0.20175	0.82643	0.8279	0.83241	0.83113	0.82977	0.82963	0.82747	0.83086	0.83259	0.83254	0.83077	0.8276	0.82935	0.83325	0.84159			0.20502	0.71352	0.76047	0.7994	0.79649	0.799	0.81261	0.80935	0.81995	0.81503	0.80603	0.80307	0.81089	0.80077	0.80236	0.79761
0.2021	0.827	0.82846	0.83269	0.83143	0.83014	0.82968	0.82736	0.83119	0.83287	0.83281	0.83061	0.82752	0.82945	0.83327	0.84097			0.20602	0.71293	0.76072	0.79814	0.79629	0.79931	0.81181	0.80846	0.82001	0.81689	0.80737	0.8045	0.8118	0.80222	0.80414	0.79964
0.20245	0.82758	0.82903	0.83296	0.83174	0.83052	0.82976	0.8273	0.83155	0.83318	0.8331	0.8305	0.82751	0.82961	0.83333	0.84035			0.20702	0.71313	0.76146	0.79783	0.79709	0.80094	0.81253	0.80903	0.82162	0.81903	0.80887	0.80589	0.81269	0.80365	0.80602	0.80199
0.2028	0.82816	0.8296	0.83323	0.83205	0.83092	0.82987	0.8273	0.83193	0.8335	0.83342	0.83044	0.82758	0.82983	0.83344	0.83974			0.20802	0.71368	0.76238	0.79752	0.79795	0.80224	0.81328	0.80929	0.82282	0.82134	0.81037	0.80761	0.81422	0.80589	0.80854	0.80476
0.20315	0.82875	0.83018	0.83348	0.83237	0.83133	0.83002	0.82736	0.83234	0.83385	0.83376	0.83044	0.82773	0.83011	0.83358	0.83913			0.20902	0.71471	0.76392	0.79796	0.79971	0.80435	0.81517	0.81076	0.82516	0.82484	0.81295	0.81048	0.81685	0.80919	0.81138	0.80766
0.2035	0.82934	0.83075	0.83373	0.83269	0.83176	0.83019	0.82748	0.83277	0.8342	0.83412	0.83049	0.82795	0.83046	0.83376	0.83854			0.21002	0.71641	0.76546	0.79858	0.80163	0.80634	0.81716	0.81229	0.82754	0.82808	0.81535	0.81314	0.8193	0.81233	0.81409	0.81033
0.20385	0.82994	0.83133	0.83397	0.83301	0.8322	0.8304	0.82765	0.83322	0.83458	0.8345	0.83059	0.82824	0.83086	0.83398	0.83797			0.21102	0.71854	0.76728	0.79983	0.80406	0.8091	0.81995	0.81498	0.83095	0.83196	0.81828	0.81629	0.82208	0.81557	0.81693	0.81332
0.2042	0.83053	0.8319	0.8342	0.83333	0.83265	0.83065	0.82788	0.83368	0.83497	0.8349	0.83074	0.82861	0.83131	0.83424	0.83742			0.21202	0.72078	0.76891	0.80081	0.80583	0.81121	0.8219	0.81674	0.83318	0.83486	0.82037	0.8188	0.82459	0.81834	0.81915	0.81547
0.20455	0.83112	0.83247	0.83443	0.83366	0.83311	0.83092	0.82817	0.83417	0.83537	0.83531	0.83095	0.82904	0.83182	0.83454	0.83691			0.21302	0.72253	0.76972	0.80118	0.8068	0.8126	0.82326	0.81816	0.83513	0.83759	0.8224	0.82118	0.82687	0.82069	0.8208	0.817
0.2049	0.83171	0.83303	0.83465	0.83399	0.83358	0.83122	0.82851	0.83467	0.83579	0.83574	0.83121	0.82954	0.83238	0.83487	0.83643			0.21402	0.72478	0.77148	0.80253	0.80868	0.81503	0.82587	0.82056	0.83806	0.84059	0.82467	0.82365	0.82921	0.82301	0.82278	0.8188
0.20525	0.83229	0.83358	0.83486	0.83431	0.83405	0.83156	0.82891	0.83518	0.83621	0.83618	0.83152	0.8301	0.83298	0.83524	0.83599			0.21502	0.72714	0.77297	0.80373	0.81003	0.81659	0.82781	0.82217	0.83976	0.84253	0.82597	0.82494	0.8304	0.8241	0.82377	0.81967
0.2056	0.83286	0.83412	0.83506	0.83464	0.83453	0.83192	0.82935	0.8357	0.83664	0.83664	0.83188	0.83073	0.83362	0.83564	0.83559			0.21602	0.72822	0.77257	0.80319	0.80919	0.81599	0.82756	0.82179	0.83963	0.84351	0.82639	0.8254	0.83044	0.8243	0.82385	0.81967
0.20595	0.83342	0.83465	0.83526	0.83497	0.83501	0.83231	0.82985	0.83623	0.83708	0.83711	0.83229	0.83141	0.83431	0.83608	0.83524			0.21702	0.72942	0.77232	0.8027	0.80855	0.81551	0.82741	0.82173	0.83958	0.84459	0.82692	0.82579	0.83017	0.82415	0.82348	0.81909
0.2063	0.83397	0.83517	0.83545	0.8353	0.83549	0.83272	0.83039	0.83677	0.83753	0.83758	0.83275	0.83214	0.83503	0.83654	0.83495			0.21802	0.72955	0.77083	0.80112	0.8071	0.81416	0.8262	0.82099	0.83897	0.84485	0.82639	0.82532	0.82912	0.82322	0.82242	0.81794
0.20665	0.8345	0.83567	0.83564	0.83562	0.83597	0.83316	0.83097	0.83731	0.83798	0.83806	0.83325	0.83292	0.83578	0.83703	0.8347			0.21902	0.7301	0.77006	0.80037	0.80648	0.81342	0.82555	0.82084	0.83878	0.84494	0.82566	0.82477	0.82799	0.82204	0.82141	0.81668
0.207	0.83502	0.83615	0.83582	0.83595	0.83645	0.83363	0.8316	0.83785	0.83844	0.83855	0.83379	0.83374	0.83656	0.83754	0.83452			0.22002	0.73068	0.76923	0.79953	0.80571	0.8124	0.82465	0.82052	0.83828	0.84494	0.82485	0.82406	0.82683	0.82078	0.8206	0.81537
0.20735	0.83552	0.83662	0.836	0.83627	0.83693	0.83411	0.83226	0.83839	0.83889	0.83904	0.83437	0.8346	0.83735	0.83808	0.83439			0.22102	0.73116	0.76817	0.79867	0.80487	0.81117	0.8234	0.82002	0.83754	0.84479	0.82387	0.82321	0.82553	0.81922	0.81969	0.81397
0.2077	0.836	0.83707	0.83617	0.83659	0.8374	0.83461	0.83295	0.83893	0.83934	0.83953	0.83498	0.83549	0.83817	0.83863	0.83433			0.22202	0.7316	0.76693	0.79761	0.80367	0.80952	0.82159	0.81927	0.83652	0.84452	0.82274	0.82227	0.8243	0.81759	0.81896	0.81263
0.20805	0.83647	0.83749	0.83634	0.8369	0.83786	0.83513	0.83367	0.83947	0.8398	0.84003	0.83563	0.83641	0.839	0.8392	0.83432			0.22302	0.73111	0.76508	0.79579	0.80199	0.80746	0.81918	0.81816	0.83499	0.84395	0.82129	0.82105	0.82266	0.81551	0.81789	0.81079
0.2084	0.83691	0.8379	0.83651	0.83721	0.83832	0.83566	0.83442	0.84	0.84025	0.84051	0.8363	0.83735	0.83984	0.83979	0.83438			0.22402	0.73184	0.76449	0.7952	0.80145	0.80647	0.81796	0.81806	0.83426	0.8438	0.82032	0.82033	0.82176	0.8143	0.81738	0.80976
0.20875	0.83734	0.83829	0.83667	0.83752	0.83877	0.83621	0.83519	0.84052	0.84069	0.841	0.837	0.83831	0.84068	0.84038	0.8345			0.22502	0.73219	0.76358	0.79425	0.8005	0.80521	0.81657	0.81772	0.83323	0.84344	0.81913	0.81953	0.82104	0.81338	0.8171	0.80927
0.2091	0.83774	0.83866	0.83683	0.83783	0.83921	0.83677	0.83598	0.84103	0.84113	0.84148	0.83772	0.83928	0.84152	0.84099	0.83468			0.22602	0.73245	0.76273	0.79336	0.79951	0.80385	0.81531	0.81725	0.83207	0.84277	0.81784	0.8187	0.82055	0.81273	0.81704	0.80911
0.20945	0.83812	0.839	0.83699	0.83812	0.83964	0.83733	0.83679	0.84153	0.84155	0.84195	0.83846	0.84025	0.84236	0.8416	0.83492			0.22702	0.73316	0.76235	0.79292	0.79892	0.80303	0.81453	0.81708	0.83133	0.84314	0.81746	0.81887	0.821	0.81293	0.81769	0.80944
0.2098	0.83847	0.83932	0.83715	0.83842	0.84005	0.8379	0.8376	0.84202	0.84197	0.84241	0.83921	0.84123	0.84319	0.84221	0.83522			0.22802	0.73306	0.76134	0.79191	0.79773	0.80168	0.81332	0.81646	0.83014	0.84281	0.81662	0.81851	0.82111	0.81296	0.81815	0.80978
0.21015	0.83881	0.83962	0.83731	0.8387	0.84046	0.83847	0.83842	0.84249	0.84238	0.84287	0.83997	0.8422	0.844	0.84282	0.83558			0.22902	0.7329	0.76048	0.79148	0.79725	0.80141	0.81343	0.81698	0.83013	0.84282	0.81607	0.81879	0.822	0.81389	0.81912	0.81044
0.2105	0.83912	0.8399	0.83747	0.83899	0.84084	0.83904	0.83923	0.84294	0.84278	0.84331	0.84074	0.84316	0.8448	0.84343	0.836			0.23002	0.7323	0.75936	0.79069	0.79637	0.80065	0.81317	0.81703	0.82956	0.84288	0.81566	0.81923	0.82316	0.81507	0.81954	0.81063
0.21085	0.83941	0.84016	0.83762	0.83926	0.84122	0.83961	0.84005	0.84338	0.84316	0.84374	0.8415	0.84411	0.84557	0.84403	0.83647			0.23102	0.73208	0.75893	0.79061	0.79624	0.80071	0.8138	0.81801	0.82992	0.84296	0.81526	0.81946	0.82388	0.81564	0.81953	0.81078
0.2112	0.83967	0.84039	0.83778	0.83953	0.84158	0.84018	0.84086	0.8438	0.84353	0.84415	0.84227	0.84503	0.84632	0.84462	0.83699			0.23202	0.73186	0.75848	0.79026	0.79573	0.80052	0.81415	0.81854	0.82987	0.84266	0.81455	0.81938	0.82435	0.81583	0.81965	0.81101
0.21155	0.83991	0.8406	0.83794	0.83979	0.84192	0.84074	0.84166	0.84419	0.84389	0.84454	0.84303	0.84593	0.84705	0.8452	0.83756			0.23302	0.73106	0.75781	0.78959	0.79495	0.8001	0.81436	0.81896	0.82968	0.84251	0.81405	0.81953	0.82496	0.81612	0.81942	0.81102
0.2119	0.84013	0.84079	0.8381	0.84005	0.84224	0.84129	0.84244	0.84457	0.84423	0.84492	0.84378	0.84681	0.84774	0.84576	0.83817			0.23402	0.73026	0.75744	0.78918	0.79438	0.80006	0.81471	0.81949	0.82968	0.84248	0.81371	0.81981	0.82539	0.8162	0.81925	0.81109
0.21225	0.84033	0.84097	0.83827	0.8403	0.84255	0.84183	0.84321	0.84492	0.84455	0.84529	0.84452	0.84765	0.84839	0.84631	0.83882			0.23503	0.73011	0.75802	0.78949	0.79454	0.80098	0.816	0.82087	0.83062	0.84351	0.81423	0.82063	0.82608	0.8165	0.81949	0.81184
0.2126	0.84051	0.84112	0.83844	0.84054	0.84284	0.84236	0.84395	0.84525	0.84486	0.84563	0.84524	0.84845	0.84901	0.84685	0.83951			0.23603	0.73075	0.75939	0.79053	0.79549	0.80252	0.81789	0.82257	0.83179	0.84434	0.81453	0.82123	0.82668	0.81696	0.81998	0.8128
0.21295	0.84067	0.84125	0.83861	0.84078	0.84311	0.84288	0.84467	0.84556	0.84515	0.84595	0.84594	0.84921	0.84959	0.84736	0.84023			0.23703	0.73142	0.76044	0.79118	0.79615	0.80356	0.81923	0.82377	0.83235	0.84522	0.81485	0.82186	0.82692	0.81721	0.82006	0.81337
0.2133	0.84081	0.84137	0.83878	0.84101	0.84337	0.84337	0.84536	0.84584	0.84542	0.84626	0.84662	0.84993	0.85013	0.84784	0.84098			0.23803	0.73196	0.76167	0.79181	0.79705	0.80482	0.82081	0.8251	0.83326	0.84583	0.81494	0.82222	0.82679	0.81741	0.82021	0.81417
0.21365	0.84093	0.84147	0.83896	0.84123	0.84361	0.84386	0.84603	0.8461	0.84568	0.84654	0.84727	0.8506	0.85062	0.84831	0.84176			0.23903	0.73344	0.76359	0.79319	0.7988	0.80659	0.82285	0.82697	0.83434	0.84634	0.81494	0.82244	0.82667	0.81754	0.82036	0.81474
0.214	0.84103	0.84155	0.83914	0.84145	0.84383	0.84432	0.84666	0.84633	0.84592	0.8468	0.84789	0.85122	0.85107	0.84874	0.84255			0.24003	0.7343	0.76472	0.79362	0.79911	0.80689	0.82322	0.82716	0.83385	0.84589	0.81413	0.82193	0.82599	0.81722	0.82005	0.81476
0.21435	0.84112	0.84162	0.83932	0.84166	0.84403	0.84476	0.84725	0.84654	0.84613	0.84705	0.84848	0.8518	0.85148	0.84915	0.84335			0.24103	0.73587	0.76676	0.79472	0.8005	0.80822	0.82438	0.82835	0.8342	0.84619	0.81389	0.82183	0.82559	0.81704	0.81999	0.81459
0.2147	0.84119	0.84168	0.83951	0.84187	0.84422	0.84518	0.84781	0.84673	0.84634	0.84727	0.84904	0.85231	0.85183	0.84953	0.84416			0.24203	0.73745	0.76863	0.79557	0.80165	0.80919	0.8251	0.82907	0.83408	0.8458	0.813	0.82095	0.82473	0.81653	0.81962	0.8143
0.21505	0.84125	0.84173	0.8397	0.84207	0.84439	0.84558	0.84833	0.8469	0.84652	0.84747	0.84956	0.85278	0.85214	0.84988	0.84498			0.24303	0.73935	0.77067	0.79643	0.80259	0.80991	0.82553	0.82955	0.83359	0.84522	0.81221	0.82007	0.82378	0.81593	0.81925	0.81381
0.2154	0.84129	0.84177	0.8399	0.84226	0.84454	0.84595	0.8488	0.84704	0.84668	0.84765	0.85005	0.85318	0.8524	0.85021	0.8458			0.24403	0.74093	0.77225	0.7966	0.80287	0.80988	0.82527	0.82946	0.83253	0.84417	0.81113	0.8188	0.8224	0.81502	0.81868	0.81291
0.21575	0.84133	0.84179	0.8401	0.84245	0.84468	0.8463	0.84924	0.84716	0.84683	0.84781	0.8505	0.85353	0.85262	0.8505	0.84661			0.24503	0.74303	0.77407	0.79691	0.80327	0.81004	0.82496	0.82944	0.83148	0.84364	0.81057	0.81796	0.82133	0.81435	0.81813	0.812
0.2161	0.84136	0.84182	0.84031	0.84263	0.84481	0.84662	0.84963	0.84725	0.84696	0.84794	0.8509	0.85383	0.85279	0.85076	0.84742			0.24603	0.7452	0.77578	0.79691	0.80324	0.80994	0.82434	0.82898	0.83	0.84298	0.80992	0.81695	0.82019	0.81367	0.81752	0.81103
0.21645	0.84138	0.84183	0.84053	0.84281	0.84492	0.84692	0.84998	0.84733	0.84708	0.84806	0.85127	0.85407	0.85291	0.85098	0.8482			0.24703	0.74674	0.777	0.79635	0.8029	0.8097	0.82343	0.82847	0.82861	0.84246	0.80946	0.81608	0.81907	0.81302	0.81705	0.80995
0.2168	0.84139	0.84184	0.84074	0.84299	0.84501	0.8472	0.85029	0.84739	0.84718	0.84816	0.8516	0.85425	0.85298	0.85118	0.84897			0.24803	0.74929	0.77922	0.7967	0.80347	0.8103	0.8233	0.82844	0.82787	0.84275	0.80988	0.81591	0.81859	0.81284	0.81714	0.80934
0.21715	0.8414	0.84185	0.84097	0.84316	0.8451	0.84744	0.85056	0.84743	0.84727	0.84825	0.85188	0.85437	0.85301	0.85135	0.84972			0.24903	0.75148	0.7809	0.79669	0.80359	0.81053	0.82268	0.82804	0.82694	0.84286	0.81016	0.81571	0.81808	0.81284	0.81761	0.80905
0.2175	0.84141	0.84186	0.8412	0.84332	0.84517	0.84766	0.85078	0.84745	0.84734	0.84831	0.85212	0.85444	0.853	0.85148	0.85044			0.25003	0.75327	0.78223	0.79654	0.80371	0.81068	0.82199	0.82784	0.82629	0.84292	0.8106	0.81549	0.81772	0.81287	0.81804	0.80858
0.21785	0.84141	0.84187	0.84143	0.84349	0.84524	0.84786	0.85095	0.84746	0.8474	0.84836	0.85232	0.85446	0.85295	0.85159	0.85114			0.25103	0.75549	0.78398	0.79683	0.80436	0.81151	0.82162	0.82807	0.82604	0.8436	0.81157	0.81582	0.81781	0.81332	0.81881	0.80811
0.2182	0.84141	0.84188	0.84167	0.84365	0.84529	0.84803	0.85109	0.84745	0.84745	0.8484	0.85248	0.85442	0.85286	0.85166	0.85179			0.25203	0.75719	0.78527	0.79687	0.80468	0.81188	0.82075	0.82798	0.82538	0.84364	0.81218	0.81567	0.81756	0.81348	0.81904	0.8075
0.21855	0.84142	0.84189	0.84191	0.84381	0.84534	0.84818	0.85118	0.84743	0.84749	0.84842	0.8526	0.85434	0.85274	0.85171	0.85242			0.25303	0.75921	0.78691	0.79737	0.80541	0.8126	0.82028	0.82822	0.82503	0.84394	0.8131	0.8159	0.81761	0.81379	0.81955	0.80716
0.2189	0.84143	0.84191	0.84216	0.84396	0.84538	0.8483	0.85124	0.8474	0.84752	0.84843	0.85268	0.85421	0.85258	0.85173	0.853			0.25403	0.76064	0.788	0.79743	0.8058	0.81297	0.81948	0.82815	0.82436	0.84386	0.81374	0.81584	0.81748	0.81388	0.81967	0.80662
0.21925	0.84145	0.84193	0.84241	0.84412	0.84542	0.84841	0.85126	0.84736	0.84754	0.84842	0.85272	0.85403	0.85239	0.85173	0.85354			0.25503	0.76149	0.78873	0.79741	0.80606	0.81303	0.81851	0.82779	0.8235	0.84336	0.81407	0.81543	0.817	0.81352	0.81947	0.80599
0.2196	0.84147	0.84196	0.84267	0.84427	0.84545	0.84848	0.85124	0.84731	0.84755	0.84841	0.85272	0.85382	0.85217	0.8517	0.85404			0.25603	0.76245	0.78957	0.79756	0.80646	0.81334	0.81781	0.82755	0.82281	0.84294	0.81448	0.81496	0.81644	0.81293	0.81946	0.80558
0.21995	0.84149	0.842	0.84293	0.84442	0.84548	0.84854	0.85118	0.84726	0.84756	0.84839	0.85269	0.85356	0.85192	0.85165	0.85449			0.25703	0.76313	0.79017	0.7978	0.807	0.81353	0.8173	0.82737	0.82216	0.84271	0.81491	0.81438	0.81579	0.81229	0.8193	0.80527
0.2203	0.84153	0.84205	0.84319	0.84458	0.8455	0.84858	0.8511	0.8472	0.84756	0.84836	0.85263	0.85327	0.85166	0.85158	0.8549			0.25803	0.76395	0.79108	0.7987	0.80822	0.81438	0.8175	0.82771	0.82212	0.84253	0.81535	0.81394	0.81536	0.81196	0.81935	0.80524
0.22065	0.84157	0.8421	0.84346	0.84473	0.84553	0.8486	0.85098	0.84714	0.84757	0.84832	0.85253	0.85295	0.85137	0.85149	0.85526			0.25903	0.76464	0.7919	0.79965	0.80954	0.81516	0.81781	0.82811	0.82203	0.84224	0.8156	0.81325	0.81466	0.81143	0.81939	0.80527
0.221	0.84163	0.84217	0.84373	0.84488	0.84555	0.84861	0.85084	0.84707	0.84756	0.84829	0.8524	0.85261	0.85107	0.85138	0.85556			0.26003	0.76528	0.79284	0.80091	0.81121	0.81629	0.81861	0.82861	0.82218	0.84155	0.81538	0.8123	0.81382	0.81084	0.81953	0.80545
0.22135	0.8417	0.84225	0.844	0.84504	0.84558	0.8486	0.85067	0.84701	0.84756	0.84824	0.85225	0.85223	0.85076	0.85126	0.85582			0.26103	0.76616	0.79412	0.80257	0.81332	0.81779	0.81981	0.82923	0.82243	0.84123	0.81544	0.81183	0.81345	0.81051	0.81989	0.80581
0.2217	0.84178	0.84235	0.84428	0.84519	0.84561	0.84857	0.85048	0.84695	0.84756	0.8482	0.85207	0.85184	0.85044	0.85113	0.85603			0.26203	0.76685	0.79544	0.80419	0.81559	0.81935	0.82111	0.82974	0.82285	0.8407	0.81517	0.81113	0.81305	0.81011	0.81996	0.80607
0.22205	0.84187	0.84246	0.84456	0.84535	0.84564	0.84854	0.85027	0.8469	0.84756	0.84816	0.85187	0.85144	0.85011	0.85098	0.85619			0.26303	0.76883	0.79823	0.80747	0.81959	0.82251	0.82421	0.83181	0.82469	0.84096	0.8155	0.81109	0.81347	0.81052	0.82078	0.80719
0.2224	0.84198	0.84258	0.84484	0.84551	0.84568	0.84849	0.85004	0.84685	0.84756	0.84812	0.85165	0.85102	0.84978	0.85083	0.85631			0.26403	0.7702	0.80015	0.8096	0.82181	0.82401	0.82575	0.83191	0.82462	0.84014	0.81491	0.81017	0.81303	0.81014	0.8205	0.80757
0.22275	0.8421	0.84272	0.84512	0.84567	0.84573	0.84843	0.8498	0.8468	0.84757	0.84808	0.85142	0.85059	0.84946	0.85067	0.85637			0.26503	0.77144	0.8019	0.81148	0.8238	0.82531	0.82708	0.83178	0.8244	0.83907	0.81411	0.80902	0.81204	0.80933	0.81955	0.80728
0.2231	0.84223	0.84287	0.8454	0.84583	0.84578	0.84837	0.84955	0.84677	0.84758	0.84804	0.85117	0.85016	0.84914	0.85051	0.85639			0.26603	0.7721	0.80297	0.81261	0.82508	0.82585	0.8277	0.83078	0.82344	0.83744	0.81269	0.8074	0.81058	0.80808	0.81785	0.80642
0.22345	0.84239	0.84303	0.84568	0.846	0.84583	0.84831	0.84929	0.84674	0.8476	0.84802	0.85091	0.84974	0.84882	0.85035	0.85636			0.26703	0.77243	0.80366	0.81343	0.8259	0.82599	0.82808	0.82951	0.82226	0.83587	0.81129	0.80594	0.8091	0.80683	0.8159	0.80525
0.2238	0.84255	0.84322	0.84597	0.84617	0.8459	0.84824	0.84903	0.84673	0.84763	0.848	0.85065	0.84931	0.84852	0.85018	0.85629			0.26803	0.77233	0.80398	0.81388	0.82632	0.82583	0.82844	0.82818	0.82114	0.83421	0.8096	0.80427	0.80741	0.80524	0.81374	0.80376
0.22415	0.84274	0.84341	0.84625	0.84635	0.84598	0.84817	0.84877	0.84673	0.84767	0.84798	0.85038	0.8489	0.84824	0.85002	0.85618			0.26903	0.77259	0.80462	0.81458	0.82705	0.82599	0.82907	0.82713	0.8202	0.833	0.80814	0.8029	0.80597	0.80369	0.81134	0.80199
0.2245	0.84294	0.84362	0.84653	0.84652	0.84606	0.8481	0.84851	0.84674	0.84771	0.84798	0.85011	0.8485	0.84797	0.84987	0.85604			0.27003	0.77233	0.80441	0.81448	0.82681	0.82525	0.82894	0.82521	0.81845	0.83119	0.80592	0.80088	0.80367	0.80125	0.80815	0.79946
0.22485	0.84315	0.84385	0.84681	0.8467	0.84616	0.84803	0.84825	0.84677	0.84777	0.84799	0.84984	0.84811	0.84772	0.84972	0.85585			0.27103	0.77116	0.80325	0.81342	0.82559	0.82366	0.82791	0.82278	0.81605	0.82876	0.80303	0.79826	0.8007	0.79808	0.8042	0.796
0.2252	0.84338	0.84409	0.84709	0.84689	0.84627	0.84796	0.84801	0.84681	0.84783	0.84801	0.84958	0.84775	0.8475	0.84959	0.85563			0.27203	0.76975	0.80184	0.81195	0.82417	0.82205	0.8266	0.82039	0.81357	0.82659	0.80024	0.79564	0.79751	0.79447	0.79973	0.7919
0.22555	0.84363	0.84435	0.84737	0.84708	0.84638	0.8479	0.84777	0.84687	0.84791	0.84804	0.84932	0.84741	0.8473	0.84946	0.85539			0.27303	0.76795	0.80001	0.81033	0.82236	0.82033	0.82513	0.81799	0.81091	0.82395	0.79702	0.79267	0.79404	0.79078	0.79512	0.78785
0.2259	0.84389	0.84462	0.84765	0.84727	0.84651	0.84785	0.84755	0.84694	0.848	0.84809	0.84908	0.84709	0.84713	0.84935	0.85511			0.27403	0.76592	0.79786	0.80848	0.82037	0.81837	0.82346	0.81561	0.80813	0.82149	0.79403	0.78984	0.79078	0.78716	0.79033	0.78359
0.22625	0.84417	0.8449	0.84792	0.84747	0.84666	0.84781	0.84734	0.84704	0.8481	0.84815	0.84885	0.84681	0.84698	0.84925	0.85482			0.27503	0.76342	0.7951	0.80594	0.81773	0.81583	0.82119	0.81255	0.80474	0.81867	0.79056	0.78663	0.787	0.78306	0.78508	0.77884
0.2266	0.84446	0.8452	0.84819	0.84767	0.84681	0.84778	0.84715	0.84715	0.84822	0.84822	0.84863	0.84655	0.84687	0.84917	0.8545			0.27603	0.76043	0.79178	0.80294	0.81466	0.81285	0.81856	0.80913	0.80104	0.81543	0.78684	0.78305	0.78289	0.77854	0.77953	0.77393
0.22695	0.84476	0.84551	0.84846	0.84787	0.84698	0.84776	0.84699	0.84728	0.84835	0.84831	0.84843	0.84634	0.8468	0.8491	0.85417			0.27703	0.75674	0.7877	0.79928	0.81091	0.80929	0.81532	0.8052	0.79701	0.8117	0.78273	0.77908	0.77847	0.77367	0.77381	0.76882
0.2273	0.84507	0.84583	0.84872	0.84808	0.84716	0.84775	0.84684	0.84743	0.84849	0.84842	0.84826	0.84616	0.84675	0.84906	0.85382			0.27803	0.75232	0.78291	0.79493	0.80661	0.80522	0.81149	0.80095	0.79265	0.80749	0.77821	0.77463	0.77358	0.76847	0.76778	0.76331
0.22765	0.8454	0.84615	0.84898	0.84829	0.84735	0.84776	0.84672	0.84759	0.84864	0.84854	0.84811	0.84602	0.84674	0.84904	0.85347			0.27903	0.74692	0.77716	0.78976	0.80146	0.80024	0.80681	0.79594	0.78767	0.80267	0.77306	0.7696	0.76812	0.76276	0.76136	0.75738
0.228	0.84574	0.84649	0.84924	0.8485	0.84755	0.84778	0.84663	0.84778	0.84881	0.84868	0.84798	0.84592	0.84677	0.84903	0.85311			0.28003	0.74121	0.77112	0.78418	0.79601	0.79516	0.8021	0.79101	0.78275	0.79754	0.76776	0.76434	0.76261	0.75702	0.75508	0.75133
0.22835	0.84608	0.84684	0.84949	0.84872	0.84777	0.84782	0.84656	0.84798	0.849	0.84883	0.84787	0.84586	0.84684	0.84905	0.85275			0.28103	0.73465	0.76413	0.77783	0.78983	0.78941	0.79677	0.78553	0.7774	0.79185	0.76188	0.75846	0.75655	0.75079	0.74844	0.74481
0.2287	0.84644	0.84719	0.84974	0.84894	0.848	0.84787	0.84653	0.8482	0.84919	0.849	0.8478	0.84584	0.84694	0.84909	0.85239			0.28203	0.72729	0.75671	0.77103	0.78321	0.7834	0.79099	0.77977	0.77198	0.7858	0.75583	0.75255	0.75054	0.74456	0.74176	0.7382
0.22905	0.8468	0.84755	0.84998	0.84917	0.84823	0.84794	0.84652	0.84844	0.8494	0.84919	0.84775	0.84587	0.84708	0.84916	0.85204			0.28303	0.71914	0.74857	0.76352	0.77594	0.7767	0.78443	0.77352	0.76605	0.77929	0.74949	0.7463	0.74419	0.73805	0.73485	0.73132
0.2294	0.84716	0.84791	0.85021	0.84939	0.84848	0.84803	0.84655	0.84869	0.84963	0.84939	0.84774	0.84595	0.84725	0.84925	0.8517			0.28403	0.7106	0.74005	0.75568	0.7683	0.76972	0.77763	0.76711	0.76021	0.77255	0.74309	0.73993	0.73784	0.73159	0.72791	0.72448
0.22975	0.84754	0.84828	0.85044	0.84962	0.84874	0.84814	0.84661	0.84896	0.84986	0.8496	0.84775	0.84606	0.84746	0.84936	0.85137			0.28503	0.70195	0.73151	0.74786	0.76063	0.76279	0.7708	0.76082	0.75453	0.76608	0.73704	0.73385	0.73173	0.72543	0.72135	0.71787
0.2301	0.84791	0.84865	0.85066	0.84985	0.84901	0.84826	0.8467	0.84925	0.85011	0.84984	0.8478	0.84623	0.8477	0.8495	0.85105			0.28603	0.6925	0.72213	0.73926	0.75225	0.75513	0.76309	0.75378	0.74837	0.75892	0.73041	0.72724	0.72512	0.71886	0.71422	0.71071
0.23045	0.84829	0.84902	0.85088	0.85009	0.84929	0.8484	0.84682	0.84955	0.85036	0.85008	0.84788	0.84643	0.84798	0.84966	0.85076			0.28703	0.68271	0.71235	0.73044	0.74369	0.7471	0.75519	0.74664	0.7423	0.75158	0.72384	0.72073	0.71867	0.71257	0.70728	0.70374
0.2308	0.84867	0.84939	0.85109	0.85032	0.84957	0.84857	0.84697	0.84986	0.85063	0.85034	0.84799	0.84668	0.84829	0.84984	0.85049			0.28803	0.6717	0.70127	0.72026	0.7336	0.73756	0.74582	0.73813	0.73489	0.74354	0.71668	0.71365	0.71165	0.70572	0.69984	0.69619
0.23115	0.84905	0.84976	0.85129	0.85055	0.84986	0.84875	0.84716	0.85018	0.8509	0.85061	0.84814	0.84697	0.84864	0.85005	0.85024			0.28903	0.66008	0.68966	0.70966	0.723	0.72755	0.73602	0.72939	0.72738	0.73534	0.7094	0.70647	0.70437	0.69871	0.69241	0.68846
0.2315	0.84943	0.85012	0.85149	0.85079	0.85016	0.84894	0.84738	0.85052	0.85119	0.85089	0.84831	0.8473	0.84901	0.85028	0.85002			0.29003	0.64774	0.67739	0.69837	0.71171	0.71695	0.72569	0.72007	0.71931	0.72672	0.70168	0.69883	0.69682	0.69144	0.68456	0.68039
0.23185	0.8498	0.85049	0.85168	0.85102	0.85047	0.84916	0.84763	0.85086	0.85148	0.85119	0.84852	0.84766	0.84941	0.85053	0.84983			0.29103	0.63471	0.66432	0.68634	0.69962	0.70563	0.71458	0.71016	0.71066	0.7176	0.69356	0.69083	0.68885	0.68379	0.67648	0.67199
0.2322	0.85017	0.85084	0.85186	0.85125	0.85077	0.84939	0.8479	0.85121	0.85178	0.85149	0.84876	0.84807	0.84983	0.85079	0.84967			0.29203	0.62113	0.6507	0.67381	0.68687	0.69354	0.70293	0.6997	0.7014	0.70785	0.68477	0.68221	0.68035	0.67563	0.66801	0.66322
0.23255	0.85054	0.85119	0.85204	0.85149	0.85108	0.84964	0.84821	0.85157	0.85208	0.85181	0.84902	0.84851	0.85028	0.85108	0.84955			0.29303	0.60702	0.63651	0.66067	0.67341	0.68079	0.69048	0.68859	0.69131	0.69759	0.67542	0.673	0.67105	0.66672	0.65885	0.65369
0.2329	0.85089	0.85154	0.85221	0.85172	0.8514	0.8499	0.84854	0.85194	0.85239	0.85213	0.84932	0.84897	0.85074	0.85139	0.84946			0.29403	0.59236	0.62164	0.64672	0.65907	0.66712	0.67705	0.67651	0.68015	0.68676	0.66542	0.66302	0.66086	0.65697	0.64896	0.6435
0.23325	0.85124	0.85187	0.85237	0.85194	0.85171	0.85018	0.8489	0.8523	0.8527	0.85245	0.84964	0.84947	0.85123	0.85171	0.84941			0.29503	0.57664	0.60566	0.63163	0.64368	0.65238	0.66254	0.66351	0.66794	0.67498	0.65453	0.65202	0.64966	0.64614	0.63803	0.63217
0.2336	0.85158	0.8522	0.85252	0.85217	0.85203	0.85047	0.84928	0.85267	0.85301	0.85278	0.84999	0.85	0.85173	0.85204	0.84939			0.29603	0.56036	0.5891	0.61579	0.62786	0.63695	0.6472	0.64968	0.65483	0.66264	0.64289	0.64014	0.63747	0.63414	0.62605	0.61979
0.23395	0.85192	0.85251	0.85267	0.85239	0.85234	0.85078	0.84968	0.85304	0.85332	0.85312	0.85036	0.85054	0.85224	0.85239	0.84942			0.29703	0.54378	0.57232	0.5998	0.61173	0.62125	0.63164	0.63526	0.64127	0.64952	0.63046	0.62756	0.62462	0.62148	0.61355	0.60704
0.2343	0.85224	0.85281	0.85281	0.85261	0.85265	0.85109	0.8501	0.85341	0.85364	0.85345	0.85075	0.85111	0.85276	0.85275	0.84948			0.29803	0.52712	0.55528	0.58341	0.59515	0.6049	0.61536	0.62	0.62682	0.63576	0.61733	0.61423	0.61117	0.60824	0.60035	0.59378
0.23465	0.85254	0.8531	0.85294	0.85282	0.85296	0.85141	0.85054	0.85378	0.85395	0.85379	0.85117	0.85169	0.85329	0.85312	0.84958			0.29903	0.50977	0.53747	0.56594	0.57739	0.58738	0.59783	0.60325	0.61093	0.62059	0.60271	0.59949	0.59628	0.59372	0.58595	0.5794
0.235	0.85284	0.85338	0.85307	0.85303	0.85326	0.85175	0.85099	0.85414	0.85426	0.85413	0.8516	0.85229	0.85383	0.8535	0.84971			0.30003	0.49212	0.5193	0.54788	0.55911	0.56911	0.57947	0.58561	0.59402	0.60465	0.58725	0.5839	0.58058	0.57842	0.57086	0.56439
0.23535	0.85312	0.85364	0.85319	0.85324	0.85356	0.85208	0.85146	0.8545	0.85456	0.85446	0.85204	0.85289	0.85436	0.85389	0.84989			0.30103	0.47418	0.50066	0.52921	0.54009	0.55009	0.56024	0.56694	0.57603	0.58789	0.57097	0.56764	0.56423	0.56254	0.55517	0.54893
0.2357	0.85338	0.85389	0.8533	0.85344	0.85385	0.85243	0.85193	0.85485	0.85486	0.85479	0.8525	0.85351	0.85489	0.85427	0.85009			0.30203	0.45608	0.48187	0.51007	0.52068	0.53059	0.54038	0.54771	0.55725	0.57058	0.55406	0.55078	0.54733	0.54616	0.53907	0.53314
0.23605	0.85363	0.85412	0.8534	0.85363	0.85414	0.85277	0.85242	0.85519	0.85515	0.85512	0.85297	0.85412	0.85542	0.85466	0.85034			0.30303	0.43776	0.46263	0.49024	0.50048	0.51028	0.51954	0.52736	0.53741	0.55244	0.53626	0.53317	0.52975	0.52917	0.52225	0.5168
0.2364	0.85386	0.85434	0.8535	0.85382	0.85441	0.85312	0.85291	0.85553	0.85544	0.85544	0.85344	0.85474	0.85594	0.85505	0.85062			0.30403	0.4194	0.44338	0.47006	0.47995	0.48954	0.49839	0.50669	0.51714	0.53363	0.51801	0.51521	0.51202	0.51209	0.50536	0.50048
0.23675	0.85408	0.85454	0.85359	0.85399	0.85468	0.85347	0.8534	0.85585	0.85571	0.85575	0.85393	0.85535	0.85645	0.85544	0.85093			0.30503	0.40121	0.42392	0.44961	0.45912	0.46848	0.47692	0.48557	0.4964	0.5145	0.49949	0.49708	0.49412	0.49481	0.48832	0.48419
0.2371	0.85428	0.85472	0.85368	0.85417	0.85494	0.85382	0.85389	0.85615	0.85598	0.85606	0.85441	0.85595	0.85695	0.85582	0.85127			0.30603	0.38305	0.40448	0.42908	0.43804	0.44728	0.4553	0.46417	0.47557	0.49518	0.48086	0.47887	0.47636	0.47764	0.47139	0.46805
0.23745	0.85446	0.85489	0.85376	0.85433	0.85518	0.85417	0.85438	0.85645	0.85624	0.85635	0.85489	0.85654	0.85743	0.85619	0.85163			0.30703	0.36505	0.38515	0.40843	0.41683	0.42588	0.43347	0.44258	0.45444	0.47571	0.46216	0.46057	0.45864	0.46047	0.45457	0.45189
0.2378	0.85462	0.85503	0.85383	0.85449	0.85542	0.85451	0.85486	0.85673	0.85648	0.85663	0.85537	0.85712	0.85789	0.85656	0.85203			0.30803	0.34745	0.36615	0.38812	0.39587	0.40475	0.41199	0.42132	0.4337	0.4565	0.44388	0.44276	0.44144	0.4438	0.43825	0.43617
0.23815	0.85477	0.85516	0.85389	0.85463	0.85564	0.85484	0.85533	0.85699	0.85671	0.8569	0.85585	0.85768	0.85833	0.85692	0.85244			0.30903	0.3304	0.34768	0.36824	0.37538	0.38418	0.39114	0.40054	0.41335	0.4376	0.42603	0.42538	0.42471	0.42739	0.42254	0.42088
0.2385	0.85489	0.85528	0.85395	0.85477	0.85584	0.85517	0.8558	0.85723	0.85693	0.85716	0.85632	0.85822	0.85875	0.85727	0.85288			0.31003	0.31404	0.32983	0.34891	0.35543	0.3642	0.37075	0.38015	0.39325	0.41905	0.40861	0.40851	0.40851	0.41132	0.40726	0.40593
0.23885	0.855	0.85537	0.85401	0.8549	0.85604	0.85549	0.85625	0.85746	0.85713	0.8574	0.85677	0.85873	0.85914	0.8576	0.85333			0.31103	0.29871	0.31288	0.33053	0.33649	0.34501	0.35129	0.36057	0.37398	0.40143	0.39209	0.39259	0.39328	0.39607	0.39297	0.39187
0.2392	0.85509	0.85545	0.85405	0.85502	0.85621	0.8558	0.85668	0.85767	0.85732	0.85762	0.85722	0.85923	0.8595	0.85792	0.8538			0.31203	0.28427	0.29678	0.31292	0.31817	0.32656	0.33259	0.34171	0.35526	0.38452	0.37619	0.37718	0.37866	0.38133	0.37936	0.37851
0.23955	0.85516	0.85551	0.8541	0.85513	0.85638	0.8561	0.8571	0.85786	0.85749	0.85783	0.85764	0.85969	0.85984	0.85822	0.85428			0.31303	0.27092	0.28175	0.29653	0.3011	0.30928	0.31506	0.32404	0.33779	0.36866	0.36139	0.36286	0.36505	0.36755	0.36695	0.3661
0.2399	0.85521	0.85555	0.85413	0.85524	0.85653	0.85638	0.8575	0.85802	0.85765	0.85803	0.85805	0.86012	0.86015	0.8585	0.85477			0.31403	0.25891	0.26802	0.2815	0.28546	0.29329	0.29892	0.30771	0.32151	0.35397	0.34769	0.34958	0.35241	0.35468	0.35539	0.35447
0.24025	0.85524	0.85558	0.85417	0.85533	0.85666	0.85665	0.85788	0.85817	0.85779	0.8582	0.85845	0.86052	0.86042	0.85876	0.85526			0.31503	0.24827	0.25568	0.26791	0.27145	0.27881	0.28433	0.2929	0.30674	0.34073	0.33554	0.33772	0.34104	0.34307	0.34526	0.34409
0.2406	0.85526	0.85559	0.85419	0.85541	0.85677	0.8569	0.85823	0.8583	0.85791	0.85836	0.85881	0.86088	0.86067	0.859	0.85575			0.31603	0.23895	0.24496	0.25594	0.25917	0.26592	0.27151	0.27976	0.29356	0.32902	0.32477	0.32713	0.33103	0.33272	0.33629	0.33482
0.24095	0.85525	0.85558	0.85421	0.85548	0.85687	0.85713	0.85856	0.8584	0.85802	0.85849	0.85916	0.8612	0.86088	0.85922	0.85624			0.31703	0.23083	0.23552	0.24544	0.24851	0.25457	0.26033	0.26819	0.28193	0.31862	0.31519	0.31768	0.32199	0.32333	0.32837	0.32632
0.2413	0.85523	0.85556	0.85423	0.85554	0.85695	0.85735	0.85886	0.85849	0.85811	0.85861	0.85948	0.86149	0.86105	0.85942	0.85673			0.31803	0.22448	0.22813	0.23692	0.23997	0.24522	0.25127	0.25853	0.27212	0.3099	0.30713	0.30961	0.31435	0.31529	0.32179	0.31896
0.24165	0.8552	0.85552	0.85424	0.85559	0.85702	0.85755	0.85914	0.85855	0.85818	0.85871	0.85977	0.86174	0.86119	0.8596	0.85721			0.31903	0.21968	0.22241	0.23012	0.23321	0.2377	0.24415	0.25068	0.26408	0.30266	0.30037	0.3029	0.30813	0.30854	0.31631	0.31268
0.242	0.85515	0.85547	0.85425	0.85563	0.85707	0.85773	0.85938	0.85859	0.85823	0.85879	0.86004	0.86195	0.86129	0.85975	0.85768			0.32003	0.2166	0.2186	0.22521	0.22838	0.23211	0.23907	0.24471	0.25776	0.29702	0.29497	0.29759	0.30324	0.30322	0.31202	0.30761
0.24235	0.85508	0.8554	0.85426	0.85567	0.8571	0.85789	0.8596	0.85861	0.85826	0.85884	0.86027	0.86211	0.86136	0.85987	0.85813			0.32103	0.21511	0.21661	0.2222	0.22537	0.22846	0.23606	0.24063	0.25328	0.29293	0.29106	0.2938	0.29971	0.29945	0.30915	0.30392
0.2427	0.855	0.85532	0.85426	0.85569	0.85712	0.85803	0.85978	0.8586	0.85828	0.85888	0.86048	0.86224	0.86139	0.85997	0.85857			0.32203	0.21537	0.21642	0.22111	0.22427	0.22666	0.23493	0.23852	0.25055	0.29057	0.28886	0.2916	0.29768	0.29728	0.30766	0.30148
0.24305	0.8549	0.85523	0.85425	0.8557	0.85711	0.85814	0.85993	0.85858	0.85828	0.8589	0.86065	0.86232	0.86139	0.86004	0.85898			0.32303	0.21716	0.21796	0.22175	0.22484	0.22654	0.2356	0.23809	0.24951	0.28964	0.288	0.29073	0.2969	0.2965	0.30736	0.30025
0.2434	0.85479	0.85513	0.85425	0.8557	0.8571	0.85823	0.86005	0.85854	0.85826	0.85889	0.86079	0.86236	0.86135	0.86009	0.85938			0.32403	0.22051	0.2211	0.22402	0.22722	0.22807	0.23801	0.23939	0.25016	0.29021	0.2886	0.29117	0.29748	0.29709	0.30826	0.30008
0.24375	0.85467	0.85501	0.85424	0.85569	0.85706	0.85831	0.86014	0.85847	0.85823	0.85887	0.8609	0.86236	0.86128	0.86011	0.85975			0.32503	0.22537	0.22577	0.22799	0.23119	0.23134	0.24209	0.24231	0.25261	0.29215	0.29073	0.29307	0.2995	0.29914	0.31042	0.30112
0.2441	0.85454	0.85489	0.85422	0.85567	0.85702	0.85835	0.8602	0.85839	0.85818	0.85883	0.86097	0.86231	0.86118	0.86011	0.86009			0.32603	0.23184	0.23214	0.23364	0.23697	0.23634	0.24796	0.24712	0.25695	0.29569	0.29434	0.29644	0.30293	0.30249	0.31384	0.30329
0.24445	0.8544	0.85475	0.8542	0.85564	0.85695	0.85838	0.86022	0.85829	0.85811	0.85877	0.86101	0.86223	0.86104	0.86008	0.8604			0.32703	0.23972	0.24	0.24077	0.24409	0.24271	0.25515	0.25313	0.26258	0.3004	0.29908	0.30088	0.30721	0.30659	0.3178	0.30602
0.2448	0.85424	0.85461	0.85418	0.85561	0.85688	0.85838	0.8602	0.85817	0.85803	0.85869	0.86102	0.8621	0.86087	0.86002	0.86068			0.32804	0.24869	0.24909	0.24922	0.25249	0.2503	0.26367	0.26048	0.26955	0.30605	0.30467	0.30619	0.31239	0.31153	0.32253	0.30948
0.24515	0.85408	0.85446	0.85416	0.85556	0.85679	0.85836	0.86016	0.85804	0.85793	0.8586	0.86099	0.86194	0.86067	0.85994	0.86093			0.32904	0.25875	0.25927	0.25881	0.26203	0.25925	0.27343	0.26901	0.27773	0.31268	0.31118	0.31234	0.31828	0.3171	0.32774	0.31337
0.2455	0.85391	0.85431	0.85413	0.85551	0.85668	0.85832	0.86009	0.85788	0.85782	0.85848	0.86093	0.86174	0.86045	0.85984	0.86114			0.33004	0.26955	0.2702	0.26939	0.27246	0.26928	0.28401	0.27844	0.2868	0.31994	0.31818	0.31889	0.32458	0.32293	0.33307	0.31718
0.24585	0.85373	0.85414	0.8541	0.85545	0.85656	0.85826	0.85998	0.85772	0.8577	0.85835	0.86084	0.86151	0.86019	0.85971	0.86131			0.33104	0.28111	0.2819	0.28072	0.28369	0.28008	0.29526	0.28849	0.29627	0.32764	0.32546	0.32566	0.331	0.32874	0.3382	0.32088
0.2462	0.85355	0.85398	0.85406	0.85538	0.85644	0.85818	0.85984	0.85754	0.85757	0.85821	0.86072	0.86124	0.85992	0.85956	0.86145			0.33204	0.29339	0.29426	0.29292	0.29568	0.29162	0.30713	0.29928	0.30636	0.33597	0.3332	0.33291	0.33781	0.33494	0.34336	0.32493
0.24655	0.85336	0.85381	0.85403	0.8553	0.8563	0.85807	0.85968	0.85735	0.85742	0.85805	0.86057	0.86094	0.85962	0.8594	0.86155			0.33304	0.30617	0.30706	0.30573	0.30815	0.30365	0.31953	0.31057	0.31686	0.34458	0.34099	0.34013	0.34447	0.34087	0.34833	0.32885
0.2469	0.85317	0.85363	0.85398	0.85521	0.85615	0.85795	0.85949	0.85714	0.85726	0.85788	0.86039	0.86061	0.8593	0.85921	0.86162			0.33404	0.31924	0.32005	0.31881	0.32078	0.31601	0.33208	0.32202	0.32741	0.35336	0.34882	0.34726	0.35093	0.34654	0.35279	0.33247
0.24725	0.85297	0.85345	0.85394	0.85512	0.85599	0.8578	0.85927	0.85693	0.85709	0.8577	0.86018	0.86025	0.85896	0.859	0.86164			0.33504	0.33241	0.33304	0.33209	0.33365	0.32848	0.34465	0.33351	0.33808	0.36215	0.35649	0.35426	0.35702	0.35179	0.35658	0.33585
0.2476	0.85277	0.85327	0.85389	0.85502	0.85582	0.85764	0.85902	0.85671	0.85692	0.8575	0.85994	0.85987	0.85861	0.85877	0.86163			0.33604	0.34562	0.34589	0.34515	0.34626	0.34075	0.35694	0.34482	0.34838	0.37055	0.36372	0.36066	0.36247	0.35639	0.35955	0.33893
0.24795	0.85257	0.85309	0.85384	0.85492	0.85564	0.85746	0.85875	0.85648	0.85673	0.85729	0.85968	0.85946	0.85824	0.85853	0.86157			0.33704	0.35862	0.3587	0.35822	0.35889	0.35311	0.36921	0.3561	0.35882	0.37881	0.37084	0.36688	0.36766	0.36075	0.36211	0.3422
0.2483	0.85237	0.85291	0.85379	0.8548	0.85546	0.85727	0.85846	0.85624	0.85654	0.85708	0.8594	0.85904	0.85786	0.85828	0.86148			0.33804	0.37142	0.37123	0.37092	0.37105	0.36509	0.3809	0.36686	0.36872	0.38659	0.37743	0.37243	0.37201	0.36428	0.36378	0.34495
0.24865	0.85216	0.85273	0.85373	0.85469	0.85527	0.85705	0.85815	0.856	0.85635	0.85686	0.85909	0.85859	0.85747	0.85801	0.86135			0.33904	0.3838	0.3833	0.38317	0.38275	0.37674	0.39208	0.3771	0.37814	0.39391	0.38355	0.37749	0.37579	0.36735	0.36493	0.34765
0.249	0.85196	0.85255	0.85367	0.85456	0.85507	0.85683	0.85783	0.85575	0.85615	0.85663	0.85877	0.85814	0.85708	0.85773	0.86118			0.34004	0.39586	0.39505	0.39502	0.39401	0.38805	0.40279	0.38684	0.38708	0.40068	0.38905	0.38195	0.37901	0.36985	0.36551	0.35055
0.24935	0.85175	0.85237	0.8536	0.85444	0.85487	0.85659	0.85748	0.85551	0.85594	0.85639	0.85842	0.85767	0.85668	0.85744	0.86098			0.34104	0.40748	0.40608	0.40637	0.4046	0.39878	0.41288	0.39596	0.39555	0.40689	0.3939	0.38595	0.38168	0.37199	0.36582	0.35381
0.2497	0.85155	0.85219	0.85354	0.8543	0.85467	0.85634	0.85712	0.85526	0.85573	0.85615	0.85807	0.85719	0.85627	0.85715	0.86074			0.34204	0.41852	0.4166	0.41713	0.4146	0.40908	0.4225	0.40475	0.40363	0.41257	0.39834	0.38948	0.38374	0.37366	0.36597	0.35738
0.25005	0.85135	0.85201	0.85346	0.85417	0.85446	0.85607	0.85675	0.85501	0.85552	0.85591	0.85769	0.85671	0.85587	0.85684	0.86047			0.34304	0.42877	0.42631	0.42716	0.42383	0.41877	0.43136	0.41299	0.41118	0.41764	0.40225	0.39241	0.38522	0.37474	0.3659	0.3613
0.2504	0.85115	0.85184	0.85339	0.85402	0.85425	0.8558	0.85637	0.85476	0.85531	0.85567	0.85731	0.85622	0.85547	0.85653	0.86017			0.34404	0.43837	0.43559	0.43675	0.43256	0.42799	0.43986	0.42091	0.41838	0.42234	0.40582	0.39494	0.38619	0.37535	0.36579	0.36565
0.25075	0.85095	0.85167	0.8533	0.85388	0.85404	0.85552	0.85598	0.85451	0.8551	0.85542	0.85692	0.85574	0.85508	0.85622	0.85984			0.34504	0.4474	0.4444	0.44601	0.4409	0.43681	0.44797	0.42838	0.42518	0.42661	0.40894	0.397	0.38665	0.37551	0.36561	0.37055
0.2511	0.85075	0.8515	0.85322	0.85373	0.85382	0.85523	0.85558	0.85427	0.85489	0.85518	0.85652	0.85525	0.85469	0.85591	0.85948			0.34604	0.45579	0.45247	0.45463	0.4485	0.44493	0.45546	0.43529	0.4314	0.4303	0.41159	0.39859	0.3866	0.37506	0.36544	0.37577
0.25145	0.85056	0.85133	0.85313	0.85358	0.85361	0.85494	0.85518	0.85403	0.85468	0.85493	0.85611	0.85477	0.85431	0.8556	0.85909			0.34704	0.46376	0.46019	0.4629	0.4557	0.45275	0.46269	0.4419	0.43735	0.43364	0.41382	0.39979	0.38609	0.37421	0.36528	0.38156
0.2518	0.85037	0.85116	0.85303	0.85342	0.85339	0.85464	0.85478	0.85379	0.85447	0.85469	0.8557	0.8543	0.85394	0.85528	0.85868			0.34804	0.47141	0.46747	0.47072	0.46248	0.46004	0.46956	0.44802	0.44278	0.43644	0.41548	0.40032	0.38494	0.37295	0.36514	0.38779
0.25215	0.85018	0.851	0.85293	0.85326	0.85318	0.85434	0.85437	0.85356	0.85427	0.85445	0.85529	0.85384	0.85359	0.85498	0.85826			0.34904	0.47849	0.47433	0.47817	0.46889	0.46696	0.47608	0.45373	0.44792	0.43887	0.41681	0.40051	0.38365	0.37172	0.36555	0.39497
0.2525	0.84999	0.85084	0.85282	0.8531	0.85297	0.85403	0.85397	0.85334	0.85407	0.85421	0.85489	0.85339	0.85324	0.85467	0.85781			0.35004	0.48495	0.48074	0.48505	0.47497	0.47361	0.48224	0.45916	0.45271	0.44096	0.41762	0.40025	0.38219	0.37031	0.36638	0.40265
0.25285	0.84981	0.85068	0.85271	0.85293	0.85276	0.85373	0.85357	0.85312	0.85387	0.85398	0.85448	0.85296	0.85292	0.85437	0.85735			0.35104	0.49095	0.48686	0.49151	0.48071	0.47995	0.48791	0.46413	0.45687	0.44264	0.41805	0.39952	0.38031	0.36862	0.36737	0.41057
0.2532	0.84963	0.85053	0.85259	0.85276	0.85255	0.85342	0.85318	0.85291	0.85368	0.85376	0.85408	0.85254	0.85261	0.85408	0.85687			0.35204	0.49652	0.4927	0.49763	0.48623	0.48582	0.49316	0.46876	0.46047	0.44378	0.41789	0.39816	0.37801	0.36674	0.36863	0.41876
0.25355	0.84945	0.85037	0.85246	0.85259	0.85234	0.85312	0.85279	0.85271	0.85349	0.85354	0.85369	0.85214	0.85232	0.8538	0.85639			0.35304	0.50169	0.49816	0.50328	0.4914	0.49123	0.49808	0.47299	0.46351	0.4445	0.41732	0.39641	0.37554	0.36503	0.37049	0.42767
0.2539	0.84927	0.85022	0.85233	0.85241	0.85213	0.85281	0.85241	0.85252	0.85331	0.85332	0.8533	0.85176	0.85205	0.85352	0.8559			0.35404	0.50646	0.50311	0.50861	0.49639	0.49631	0.5026	0.47687	0.46608	0.44494	0.41641	0.39437	0.37302	0.36345	0.37298	0.43695
0.25425	0.84909	0.85007	0.85219	0.85223	0.85193	0.85251	0.85203	0.85233	0.85314	0.85312	0.85293	0.85141	0.85179	0.85326	0.8554			0.35504	0.51097	0.50779	0.51354	0.50128	0.50105	0.50685	0.48041	0.46831	0.44506	0.41514	0.39194	0.3703	0.36197	0.37601	0.44663
0.2546	0.84892	0.84992	0.85204	0.85205	0.85173	0.85221	0.85167	0.85216	0.85296	0.85292	0.85257	0.85107	0.85156	0.853	0.8549			0.35604	0.51532	0.51223	0.51811	0.50593	0.5055	0.51062	0.48366	0.47017	0.44496	0.41359	0.38925	0.36758	0.36088	0.37978	0.45682
0.25495	0.84874	0.84976	0.85188	0.85186	0.85153	0.85192	0.85133	0.85199	0.8528	0.85273	0.85222	0.85076	0.85135	0.85276	0.8544			0.35704	0.51936	0.51629	0.52233	0.51031	0.50967	0.51416	0.48664	0.47177	0.44436	0.41159	0.38615	0.36488	0.36018	0.3843	0.46723
0.2553	0.84856	0.84961	0.85172	0.85168	0.85134	0.85163	0.85099	0.85183	0.85264	0.85254	0.85189	0.85048	0.85116	0.85253	0.8539			0.35804	0.52312	0.52007	0.52603	0.51436	0.51357	0.5174	0.48931	0.47292	0.44345	0.40936	0.38288	0.36243	0.36002	0.38952	0.47784
0.25565	0.84838	0.84946	0.85155	0.85148	0.85114	0.85135	0.85067	0.85168	0.85249	0.85237	0.85157	0.85022	0.851	0.85231	0.85341			0.35904	0.52658	0.52369	0.52944	0.51837	0.51722	0.52031	0.49165	0.47379	0.44237	0.40689	0.37958	0.36019	0.36036	0.39542	0.48852
0.256	0.8482	0.8493	0.85136	0.85129	0.85095	0.85107	0.85036	0.85154	0.85234	0.8522	0.85126	0.84999	0.85085	0.85211	0.85293			0.36004	0.52966	0.52694	0.5322	0.52185	0.52036	0.52272	0.49341	0.4741	0.4408	0.40395	0.37596	0.35812	0.3612	0.40203	0.49906
0.25635	0.84802	0.84914	0.85117	0.85109	0.85076	0.8508	0.85006	0.85141	0.85219	0.85204	0.85098	0.84979	0.85073	0.85192	0.85245			0.36104	0.53245	0.53004	0.5348	0.52525	0.52333	0.52499	0.49494	0.47429	0.4391	0.40086	0.37243	0.35666	0.36295	0.40948	0.50986
0.2567	0.84783	0.84898	0.85097	0.85088	0.85058	0.85054	0.84979	0.85128	0.85205	0.85189	0.85071	0.84961	0.85062	0.85174	0.85199			0.36204	0.53507	0.53285	0.53696	0.52833	0.52589	0.52665	0.4961	0.47417	0.43698	0.39745	0.36884	0.35563	0.36537	0.41757	0.52041
0.25705	0.84764	0.84881	0.85075	0.85067	0.85039	0.85028	0.84952	0.85116	0.85192	0.85174	0.85046	0.84946	0.85054	0.85157	0.85154			0.36304	0.53728	0.53524	0.53875	0.53104	0.52804	0.52801	0.49698	0.47379	0.4347	0.39385	0.36527	0.35502	0.36843	0.42623	0.53065
0.2574	0.84744	0.84863	0.85053	0.85046	0.8502	0.85002	0.84927	0.85105	0.85179	0.8516	0.85023	0.84933	0.85047	0.85142	0.85111			0.36404	0.53933	0.5375	0.54024	0.53358	0.52996	0.52916	0.49761	0.47314	0.4321	0.39008	0.36177	0.35498	0.37212	0.43536	0.54072
0.25775	0.84724	0.84845	0.8503	0.85024	0.85002	0.84978	0.84904	0.85094	0.85166	0.85147	0.85001	0.84923	0.85042	0.85128	0.85069			0.36504	0.5411	0.53937	0.54147	0.5358	0.53151	0.52988	0.49785	0.47213	0.42926	0.38608	0.35841	0.35558	0.37656	0.44494	0.55041
0.2581	0.84703	0.84826	0.85005	0.85001	0.84983	0.84954	0.84882	0.85083	0.85153	0.85134	0.84982	0.84915	0.85039	0.85115	0.8503			0.36604	0.5428	0.54121	0.54251	0.53784	0.53278	0.53037	0.49789	0.47083	0.4262	0.38217	0.35549	0.35696	0.38176	0.45497	0.55974
0.25845	0.84681	0.84807	0.84979	0.84977	0.84964	0.84931	0.84862	0.85073	0.85141	0.85122	0.84964	0.8491	0.85038	0.85103	0.84992			0.36704	0.54415	0.54266	0.54324	0.53952	0.53384	0.53049	0.49762	0.46929	0.42293	0.37824	0.35297	0.3592	0.38758	0.46513	0.56848
0.2588	0.84658	0.84786	0.84952	0.84953	0.84945	0.84908	0.84843	0.85063	0.85129	0.8511	0.84948	0.84907	0.85038	0.85093	0.84956			0.36804	0.54535	0.54393	0.54366	0.54098	0.53471	0.53039	0.49714	0.4675	0.41955	0.37431	0.35094	0.36221	0.39405	0.47542	0.57667
0.25915	0.84634	0.84764	0.84923	0.84929	0.84926	0.84885	0.84826	0.85053	0.85116	0.85099	0.84934	0.84905	0.85039	0.85083	0.84923			0.36904	0.54651	0.54503	0.54398	0.5423	0.53557	0.53012	0.49638	0.46539	0.41584	0.37034	0.34931	0.36593	0.40118	0.48554	0.58422
0.2595	0.84609	0.84742	0.84893	0.84903	0.84907	0.84863	0.84809	0.85043	0.85104	0.85087	0.84921	0.84906	0.85041	0.85074	0.84892			0.37004	0.54739	0.54574	0.54383	0.54299	0.53591	0.52935	0.49512	0.46278	0.41169	0.36641	0.34822	0.37035	0.40888	0.49569	0.59118
0.25985	0.84583	0.84717	0.84862	0.84876	0.84886	0.84842	0.84794	0.85033	0.85091	0.85076	0.84909	0.84908	0.85044	0.85066	0.84863			0.37104	0.54804	0.5463	0.5435	0.54343	0.53611	0.52844	0.49362	0.46012	0.40762	0.36283	0.34801	0.37576	0.4173	0.5057	0.59763
0.2602	0.84555	0.84692	0.8483	0.84849	0.84866	0.84821	0.8478	0.85023	0.85078	0.85065	0.84899	0.84912	0.85047	0.85058	0.84836			0.37204	0.54843	0.54658	0.54298	0.54351	0.53593	0.52724	0.4917	0.4569	0.40322	0.35934	0.34827	0.38158	0.42594	0.51522	0.60307
0.26055	0.84526	0.84665	0.84795	0.8482	0.84845	0.848	0.84766	0.85013	0.85065	0.85054	0.8489	0.84917	0.85051	0.85051	0.84811			0.37304	0.54867	0.54668	0.54225	0.5433	0.53537	0.52562	0.48941	0.45329	0.3988	0.35638	0.34942	0.38826	0.43526	0.52467	0.60806
0.2609	0.84495	0.84636	0.8476	0.84791	0.84823	0.84779	0.84753	0.85001	0.85051	0.85042	0.84883	0.84922	0.85055	0.85044	0.84789			0.37404	0.54853	0.5464	0.54111	0.54262	0.53438	0.52365	0.48677	0.4494	0.39441	0.35384	0.35144	0.39565	0.44493	0.5338	0.61221
0.26125	0.84463	0.84606	0.84723	0.8476	0.848	0.84758	0.84741	0.84989	0.85036	0.8503	0.84876	0.84929	0.85059	0.85037	0.84769			0.37504	0.54825	0.54591	0.53988	0.5417	0.53311	0.52152	0.4838	0.4452	0.39016	0.35198	0.35433	0.40356	0.45474	0.54251	0.61583
0.2616	0.84428	0.84574	0.84684	0.84728	0.84776	0.84736	0.84729	0.84977	0.85021	0.85018	0.84869	0.84936	0.85063	0.8503	0.84751			0.37604	0.54776	0.54521	0.53856	0.54048	0.53158	0.51918	0.4805	0.44069	0.38599	0.35068	0.35806	0.41186	0.46455	0.55069	0.61882
0.26195	0.84392	0.8454	0.84643	0.84695	0.84751	0.84715	0.84718	0.84963	0.85005	0.85005	0.84864	0.84943	0.85066	0.85023	0.84734			0.37704	0.54703	0.54429	0.53696	0.53878	0.52967	0.51659	0.47677	0.43596	0.3819	0.34993	0.36251	0.42062	0.47463	0.55858	0.62156
0.2623	0.84354	0.84505	0.84601	0.84661	0.84725	0.84693	0.84706	0.84948	0.84987	0.84991	0.84858	0.8495	0.85068	0.85016	0.8472			0.37804	0.5458	0.54292	0.53496	0.53645	0.52727	0.51353	0.47257	0.4309	0.378	0.34997	0.36787	0.42984	0.48469	0.5661	0.62362
0.26265	0.84314	0.84467	0.84557	0.84625	0.84698	0.84671	0.84694	0.84932	0.84969	0.84976	0.84853	0.84956	0.85069	0.85008	0.84707			0.37904	0.54401	0.54114	0.53251	0.53372	0.5243	0.51011	0.46793	0.42573	0.37441	0.35078	0.374	0.43931	0.49451	0.57308	0.62509
0.263	0.84271	0.84427	0.84512	0.84587	0.8467	0.84648	0.84682	0.84914	0.84949	0.8496	0.84848	0.84962	0.8507	0.85	0.84696			0.38004	0.5418	0.53903	0.52965	0.53042	0.52078	0.50608	0.46289	0.4202	0.37144	0.35231	0.38079	0.44886	0.50397	0.57944	0.62603
0.26335	0.84226	0.84384	0.84465	0.84548	0.8464	0.84624	0.84669	0.84895	0.84927	0.84943	0.84842	0.84967	0.85068	0.8499	0.84686			0.38104	0.53925	0.53651	0.52657	0.52674	0.51673	0.50172	0.4575	0.41459	0.36898	0.35459	0.38826	0.45868	0.51334	0.5854	0.62661
0.2637	0.84179	0.8434	0.84415	0.84508	0.84608	0.84599	0.84656	0.84874	0.84905	0.84925	0.84836	0.84971	0.85065	0.8498	0.84677			0.38204	0.53636	0.53361	0.52312	0.52247	0.51216	0.49687	0.4518	0.40892	0.36722	0.35782	0.3964	0.46859	0.52235	0.59082	0.62673
0.26405	0.84129	0.84293	0.84364	0.84465	0.84574	0.84573	0.84641	0.84851	0.8488	0.84905	0.84829	0.84973	0.8506	0.84968	0.84669			0.38304	0.53313	0.53032	0.51949	0.51792	0.50717	0.49168	0.446	0.40349	0.36631	0.362	0.40518	0.47849	0.53097	0.59575	0.62649
0.2644	0.84077	0.84243	0.84311	0.84421	0.84539	0.84546	0.84625	0.84826	0.84854	0.84883	0.84821	0.84973	0.85053	0.84955	0.84662			0.38404	0.52963	0.5266	0.51547	0.51276	0.50171	0.48596	0.43996	0.39821	0.36603	0.36699	0.41437	0.48833	0.53913	0.60005	0.62593
0.26475	0.84022	0.84191	0.84256	0.84375	0.84502	0.84518	0.84608	0.84799	0.84825	0.8486	0.84812	0.84972	0.85043	0.8494	0.84655			0.38504	0.52585	0.52241	0.51116	0.50722	0.49587	0.47989	0.43388	0.39325	0.36659	0.37286	0.42396	0.49803	0.54678	0.60376	0.62514
0.2651	0.83964	0.84137	0.842	0.84328	0.84463	0.84488	0.84589	0.8477	0.84795	0.84834	0.84801	0.84968	0.8503	0.84923	0.84648			0.38604	0.5217	0.51765	0.5063	0.50109	0.4895	0.47317	0.4277	0.38868	0.36789	0.37956	0.43386	0.50761	0.55395	0.60689	0.62407
0.26545	0.83904	0.8408	0.84141	0.84278	0.84421	0.84456	0.84568	0.84738	0.84763	0.84807	0.84789	0.84961	0.85015	0.84904	0.84642			0.38704	0.51695	0.51238	0.50083	0.49439	0.48257	0.46607	0.42148	0.38453	0.37007	0.38693	0.44391	0.51673	0.56035	0.60932	0.6225
0.2658	0.83841	0.8402	0.8408	0.84226	0.84378	0.84422	0.84545	0.84704	0.84728	0.84777	0.84774	0.84951	0.84997	0.84883	0.84634			0.38804	0.5118	0.50669	0.49488	0.4873	0.4753	0.45886	0.41536	0.38095	0.37312	0.39506	0.45419	0.52547	0.56616	0.6112	0.62076
0.26615	0.83775	0.83957	0.84017	0.84172	0.84332	0.84387	0.8452	0.84667	0.84691	0.84745	0.84758	0.84938	0.84975	0.8486	0.84626			0.38904	0.5062	0.50063	0.48863	0.48	0.46783	0.45153	0.4094	0.37811	0.37707	0.4037	0.46438	0.53375	0.57126	0.6125	0.6188
0.2665	0.83706	0.83892	0.83952	0.84116	0.84283	0.84349	0.84492	0.84627	0.84651	0.8471	0.84739	0.84922	0.84951	0.84834	0.84617			0.39004	0.50036	0.49427	0.48198	0.47244	0.46011	0.44408	0.40374	0.37601	0.38182	0.41292	0.47455	0.54171	0.57585	0.61335	0.61679
0.26685	0.83634	0.83824	0.83885	0.84057	0.84233	0.84309	0.84462	0.84584	0.84609	0.84673	0.84717	0.84903	0.84922	0.84806	0.84607			0.39104	0.49393	0.48738	0.4749	0.46455	0.45229	0.43663	0.39845	0.37484	0.38732	0.42259	0.48456	0.54926	0.57988	0.61363	0.61451
0.2672	0.83559	0.83753	0.83816	0.83997	0.84179	0.84266	0.84429	0.84539	0.84564	0.84634	0.84693	0.84879	0.8489	0.84775	0.84596			0.39204	0.48719	0.48032	0.46749	0.45653	0.44438	0.42925	0.39373	0.37462	0.39371	0.43263	0.49426	0.55614	0.58327	0.61347	0.61214
0.26755	0.83481	0.83679	0.83744	0.83934	0.84123	0.84221	0.84392	0.8449	0.84517	0.84591	0.84666	0.84852	0.84854	0.8474	0.84582			0.39304	0.48004	0.47307	0.45998	0.44855	0.43665	0.4221	0.38959	0.37539	0.40084	0.44287	0.50357	0.56236	0.58604	0.61273	0.60953
0.2679	0.834	0.83602	0.83671	0.83869	0.84064	0.84173	0.84353	0.84438	0.84466	0.84545	0.84636	0.8482	0.84814	0.84703	0.84567			0.39404	0.47243	0.46551	0.4522	0.44041	0.42881	0.41506	0.38602	0.37693	0.4085	0.45325	0.51247	0.56783	0.58812	0.61157	0.60675
0.26825	0.83316	0.83522	0.83595	0.83801	0.84002	0.84123	0.8431	0.84383	0.84413	0.84497	0.84602	0.84784	0.8477	0.84663	0.84549			0.39504	0.46444	0.45768	0.44417	0.43233	0.4211	0.40843	0.38319	0.37957	0.41695	0.46376	0.52108	0.57276	0.58974	0.61002	0.60384
0.2686	0.83229	0.83439	0.83517	0.83731	0.83938	0.84069	0.84264	0.84325	0.84357	0.84445	0.84565	0.84744	0.84722	0.84619	0.84528			0.39604	0.4561	0.44952	0.43613	0.42443	0.41368	0.40241	0.38123	0.38307	0.4258	0.47402	0.52894	0.57656	0.59045	0.60784	0.60045
0.26895	0.83138	0.83353	0.83437	0.83658	0.8387	0.84013	0.84214	0.84264	0.84298	0.84391	0.84524	0.84699	0.8467	0.84572	0.84505			0.39704	0.44773	0.44129	0.42809	0.41677	0.40661	0.39698	0.37995	0.38732	0.43488	0.48393	0.53601	0.57955	0.59061	0.60535	0.59711
0.2693	0.83045	0.83265	0.83354	0.83583	0.838	0.83953	0.8416	0.84199	0.84236	0.84333	0.84479	0.8465	0.84614	0.84522	0.84478			0.39804	0.43887	0.43264	0.4198	0.40912	0.39984	0.39203	0.37935	0.39239	0.44412	0.49333	0.54222	0.58182	0.59025	0.60255	0.59343
0.26965	0.82948	0.83173	0.8327	0.83505	0.83727	0.8389	0.84103	0.84131	0.8417	0.84272	0.8443	0.84596	0.84553	0.84468	0.84448			0.39904	0.42969	0.42386	0.41153	0.40179	0.39357	0.38776	0.37957	0.39821	0.4534	0.50218	0.5476	0.58329	0.5892	0.59942	0.58951
0.27	0.82849	0.83078	0.83183	0.83424	0.8365	0.83824	0.84041	0.84059	0.84102	0.84207	0.84378	0.84537	0.84489	0.8441	0.84415			0.40004	0.42033	0.41512	0.40339	0.3947	0.38775	0.38414	0.38059	0.40468	0.46276	0.5105	0.55224	0.58388	0.58739	0.59581	0.58516
0.27035	0.82746	0.82981	0.83093	0.83341	0.83571	0.83755	0.83976	0.83984	0.84031	0.8414	0.84321	0.84473	0.84419	0.84349	0.84377			0.40104	0.41083	0.40665	0.39549	0.3881	0.38263	0.38142	0.38253	0.41169	0.47191	0.51806	0.55585	0.58366	0.58505	0.59174	0.58061
0.2707	0.8264	0.8288	0.83002	0.83255	0.83488	0.83681	0.83906	0.83906	0.83956	0.84069	0.8426	0.84404	0.84346	0.84284	0.84336			0.40204	0.40133	0.39844	0.388	0.38196	0.37827	0.37949	0.38529	0.41907	0.48089	0.52497	0.55878	0.5829	0.58226	0.58743	0.57593
0.27105	0.82531	0.82777	0.82908	0.83167	0.83402	0.83605	0.83833	0.83824	0.83879	0.83994	0.84195	0.84331	0.84269	0.84216	0.84291			0.40304	0.39191	0.39045	0.38103	0.37669	0.37477	0.37849	0.38882	0.42699	0.48949	0.53119	0.56102	0.58162	0.57901	0.58284	0.57119
0.2714	0.82419	0.8267	0.82811	0.83075	0.83313	0.83525	0.83755	0.83739	0.83798	0.83916	0.84125	0.84253	0.84187	0.84143	0.84241			0.40404	0.38276	0.38287	0.37463	0.37215	0.37218	0.37827	0.39315	0.43522	0.49787	0.53657	0.56242	0.57965	0.57522	0.57797	0.5663
0.27175	0.82304	0.82561	0.82712	0.82981	0.83221	0.83441	0.83672	0.83651	0.83714	0.83835	0.84051	0.8417	0.84101	0.84067	0.84186			0.40504	0.37401	0.37568	0.36895	0.36853	0.37053	0.37896	0.39812	0.44363	0.50567	0.54115	0.56306	0.57718	0.57124	0.573	0.56138
0.2721	0.82186	0.82449	0.82611	0.82885	0.83126	0.83354	0.83586	0.83559	0.83627	0.83751	0.83973	0.84082	0.84011	0.83988	0.84127			0.40604	0.36572	0.36898	0.36398	0.36559	0.36979	0.38034	0.40362	0.45205	0.51275	0.54481	0.563	0.57423	0.56701	0.56786	0.55637
0.27245	0.82064	0.82334	0.82508	0.82785	0.83028	0.83263	0.83495	0.83464	0.83537	0.83663	0.8389	0.83989	0.83918	0.83905	0.84064			0.40704	0.35774	0.36253	0.35977	0.36339	0.3698	0.38242	0.40954	0.46042	0.51921	0.54771	0.56246	0.57102	0.56268	0.56281	0.55141
0.2728	0.8194	0.82216	0.82402	0.82683	0.82926	0.83168	0.834	0.83366	0.83444	0.83572	0.83803	0.83892	0.8382	0.83818	0.83995			0.40804	0.35024	0.35662	0.3563	0.36187	0.37054	0.3852	0.41564	0.4686	0.52503	0.5498	0.56141	0.56765	0.55817	0.55768	0.5464
0.27315	0.81813	0.82096	0.82293	0.82578	0.82822	0.8307	0.83301	0.83264	0.83347	0.83477	0.83712	0.83791	0.83719	0.83728	0.83922			0.40904	0.34329	0.35126	0.35364	0.3612	0.37212	0.38874	0.42195	0.47643	0.53022	0.55111	0.56	0.5641	0.55364	0.5527	0.54148
0.2735	0.81683	0.81972	0.82182	0.8247	0.82714	0.82968	0.83197	0.8316	0.83248	0.8338	0.83616	0.83685	0.83614	0.83634	0.83844			0.41004	0.33684	0.34635	0.35176	0.36125	0.37433	0.39269	0.42835	0.48385	0.53466	0.55173	0.55821	0.56043	0.54909	0.54775	0.53672
0.27385	0.8155	0.81846	0.82069	0.82359	0.82603	0.82862	0.8309	0.83052	0.83146	0.83279	0.83517	0.83575	0.83506	0.83537	0.83761			0.41104	0.331	0.34217	0.35064	0.36201	0.37708	0.39718	0.43467	0.49078	0.53844	0.55171	0.55606	0.55666	0.54455	0.54294	0.53208
0.2742	0.81414	0.81717	0.81953	0.82245	0.82489	0.82753	0.82978	0.82941	0.83041	0.83175	0.83413	0.83461	0.83394	0.83436	0.83673			0.41204	0.32582	0.33859	0.35028	0.36334	0.38028	0.40212	0.44083	0.49708	0.5416	0.55125	0.55366	0.55275	0.54018	0.53832	0.52756
0.27455	0.81275	0.81586	0.81834	0.82129	0.82372	0.8264	0.82863	0.82828	0.82933	0.83068	0.83305	0.83343	0.8328	0.83333	0.8358			0.41304	0.32131	0.33572	0.3507	0.3653	0.38386	0.40729	0.4467	0.50261	0.544	0.55008	0.55075	0.54864	0.53568	0.53367	0.52307
0.2749	0.81134	0.81452	0.81713	0.82009	0.82252	0.82524	0.82743	0.82711	0.82823	0.82958	0.83193	0.83221	0.83162	0.83226	0.83483			0.41404	0.31776	0.33367	0.35177	0.36771	0.38763	0.41247	0.45222	0.50726	0.5459	0.54849	0.54773	0.54464	0.53138	0.52928	0.51889
0.27525	0.80989	0.81315	0.81589	0.81887	0.82129	0.82404	0.82619	0.82592	0.82709	0.82845	0.83077	0.83096	0.83042	0.83116	0.8338			0.41504	0.31468	0.332	0.35329	0.37037	0.39154	0.4176	0.45721	0.51112	0.54717	0.54648	0.54469	0.54076	0.52729	0.52509	0.51494
0.2756	0.80842	0.81175	0.81463	0.81762	0.82003	0.8228	0.82492	0.8247	0.82593	0.82729	0.82957	0.82967	0.82918	0.83003	0.83273			0.41604	0.31218	0.33095	0.35521	0.37338	0.39547	0.42263	0.4618	0.51412	0.54797	0.54417	0.54153	0.5369	0.52333	0.52122	0.51119
0.27595	0.80692	0.81033	0.81334	0.81634	0.81874	0.82153	0.82361	0.82346	0.82475	0.8261	0.82834	0.82835	0.82793	0.82887	0.83161			0.41704	0.31038	0.33049	0.35755	0.37669	0.3995	0.42742	0.46586	0.51627	0.54832	0.54151	0.53836	0.53312	0.51959	0.51766	0.50754
0.2763	0.80539	0.80888	0.81202	0.81504	0.81742	0.82023	0.82227	0.82218	0.82354	0.82489	0.82707	0.827	0.82665	0.82768	0.83044			0.41804	0.30936	0.33053	0.36031	0.38021	0.40341	0.4318	0.46934	0.51756	0.54816	0.53864	0.53517	0.52943	0.516	0.5144	0.50408
0.27665	0.80384	0.8074	0.81068	0.8137	0.81607	0.81889	0.82088	0.82089	0.8223	0.82365	0.82577	0.82563	0.82535	0.82647	0.82924			0.41904	0.30891	0.33094	0.36322	0.3837	0.40701	0.43568	0.47209	0.51814	0.54771	0.53567	0.53208	0.52607	0.51272	0.51137	0.50083
0.277	0.80225	0.8059	0.80931	0.81234	0.81469	0.81752	0.81947	0.81957	0.82104	0.82238	0.82443	0.82422	0.82403	0.82524	0.82798			0.42004	0.30896	0.33165	0.36637	0.3873	0.41042	0.43918	0.47437	0.51814	0.54695	0.53259	0.52901	0.52279	0.50956	0.50838	0.49767
0.27735	0.80064	0.80437	0.80791	0.81095	0.81329	0.81611	0.81802	0.81823	0.81975	0.82109	0.82306	0.8228	0.82269	0.82398	0.82669			0.42104	0.30983	0.33298	0.36978	0.39101	0.41368	0.44235	0.47615	0.51762	0.54603	0.52952	0.52609	0.51976	0.50667	0.50565	0.49483
0.2777	0.799	0.80282	0.80648	0.80952	0.81185	0.81468	0.81655	0.81686	0.81845	0.81977	0.82167	0.82135	0.82133	0.82269	0.82536			0.42205	0.31146	0.33498	0.37343	0.3949	0.417	0.44524	0.47768	0.51688	0.54537	0.52687	0.52365	0.51731	0.5044	0.50342	0.49242
0.27805	0.79733	0.80124	0.80502	0.80807	0.81039	0.81321	0.81504	0.81547	0.81712	0.81843	0.82024	0.81988	0.81996	0.82139	0.82399			0.42305	0.31377	0.33759	0.37729	0.39902	0.42041	0.44797	0.47906	0.51607	0.54468	0.52451	0.52161	0.51541	0.50267	0.50156	0.49061
0.2784	0.79564	0.79963	0.80354	0.80659	0.8089	0.81171	0.8135	0.81406	0.81576	0.81707	0.81879	0.8184	0.81857	0.82006	0.82258			0.42405	0.31678	0.34072	0.38143	0.4031	0.42378	0.45045	0.48021	0.51517	0.54424	0.52252	0.52006	0.51401	0.50142	0.50003	0.48919
0.27875	0.79392	0.79799	0.80202	0.80508	0.80739	0.81019	0.81193	0.81263	0.81439	0.81569	0.81732	0.81689	0.81717	0.81872	0.82113			0.42505	0.3203	0.3444	0.38582	0.40739	0.42732	0.45285	0.4813	0.51422	0.54394	0.52086	0.51879	0.51304	0.50069	0.49874	0.48813
0.2791	0.79216	0.79633	0.80048	0.80355	0.80584	0.80863	0.81034	0.81118	0.81299	0.81428	0.81582	0.81538	0.81576	0.81735	0.81966			0.42605	0.32442	0.34858	0.39027	0.41159	0.43087	0.45501	0.48224	0.51322	0.54387	0.51961	0.51796	0.51258	0.50044	0.49781	0.48746
0.27945	0.79038	0.79464	0.7989	0.80198	0.80427	0.80704	0.80872	0.80971	0.81157	0.81285	0.81429	0.81385	0.81434	0.81597	0.81815			0.42705	0.32888	0.35304	0.39477	0.41583	0.43441	0.4571	0.48311	0.51244	0.54395	0.51884	0.51752	0.51251	0.50058	0.49727	0.48719
0.2798	0.78858	0.79292	0.79729	0.80038	0.80268	0.80543	0.80708	0.80822	0.81013	0.81141	0.81275	0.8123	0.81291	0.81457	0.81661			0.42805	0.33374	0.3578	0.39939	0.42007	0.43789	0.45908	0.48408	0.51191	0.54435	0.51838	0.51746	0.51289	0.50117	0.49711	0.48731
0.28015	0.78674	0.79118	0.79565	0.79875	0.80105	0.80378	0.80541	0.80671	0.80867	0.80994	0.81118	0.81075	0.81147	0.81316	0.81505			0.42905	0.33907	0.36297	0.40417	0.42452	0.4415	0.46123	0.4852	0.51165	0.54516	0.51854	0.51792	0.51384	0.50232	0.49743	0.48792
0.2805	0.78487	0.7894	0.79398	0.79709	0.7994	0.80211	0.80372	0.80518	0.80719	0.80845	0.8096	0.80919	0.81002	0.81172	0.81346			0.43005	0.34483	0.36865	0.40915	0.42906	0.4453	0.46365	0.48662	0.51182	0.54632	0.51902	0.51883	0.51524	0.50393	0.4982	0.48897
0.28085	0.78297	0.7876	0.79227	0.7954	0.79772	0.80041	0.80201	0.80363	0.80569	0.80694	0.808	0.80762	0.80857	0.81028	0.81184			0.43105	0.35085	0.37464	0.41432	0.43372	0.44926	0.46633	0.48838	0.51244	0.54796	0.52013	0.52025	0.51704	0.50592	0.49952	0.49054
0.2812	0.78104	0.78576	0.79053	0.79368	0.79601	0.79869	0.80027	0.80206	0.80416	0.80541	0.80638	0.80605	0.80711	0.80882	0.81021			0.43205	0.35719	0.3811	0.41969	0.43856	0.45342	0.46944	0.49058	0.51355	0.54995	0.52173	0.52208	0.51923	0.50828	0.50118	0.49247
0.28155	0.77907	0.7839	0.78876	0.79192	0.79428	0.79694	0.79851	0.80047	0.80262	0.80386	0.80474	0.80446	0.80563	0.80734	0.80855			0.43305	0.36393	0.38794	0.42534	0.44363	0.45799	0.4729	0.49318	0.51504	0.5523	0.52388	0.52435	0.52173	0.51108	0.50331	0.49483
0.2819	0.77708	0.782	0.78694	0.79013	0.79251	0.79516	0.79673	0.79886	0.80105	0.80229	0.80309	0.80287	0.80416	0.80585	0.80687			0.43405	0.37098	0.39496	0.43127	0.44878	0.46293	0.47668	0.49629	0.51705	0.55495	0.52651	0.52698	0.52451	0.5141	0.50567	0.4975
0.28225	0.77505	0.78006	0.7851	0.78831	0.79072	0.79335	0.79493	0.79723	0.79946	0.8007	0.80143	0.80128	0.80267	0.80434	0.80518			0.43505	0.37838	0.40235	0.43733	0.45415	0.4683	0.48091	0.49987	0.51964	0.55791	0.52949	0.52987	0.52767	0.51743	0.5084	0.50056
0.2826	0.77298	0.7781	0.78321	0.78646	0.78889	0.79151	0.79311	0.79558	0.79785	0.79909	0.79974	0.79968	0.80117	0.80282	0.80346			0.43605	0.38606	0.41002	0.44343	0.45962	0.47391	0.48553	0.50392	0.52274	0.56124	0.53286	0.53319	0.5311	0.5211	0.51162	0.50397
0.28295	0.77088	0.7761	0.78128	0.78457	0.78704	0.78965	0.79127	0.7939	0.79621	0.79746	0.79805	0.79807	0.79967	0.80128	0.80174			0.43705	0.39374	0.41777	0.44965	0.46528	0.47979	0.4905	0.50846	0.52634	0.56475	0.53648	0.53668	0.53468	0.52486	0.51516	0.50759
0.2833	0.76875	0.77406	0.77932	0.78264	0.78516	0.78776	0.78941	0.7922	0.79455	0.79581	0.79633	0.79646	0.79815	0.79972	0.79999			0.43805	0.40185	0.42597	0.4562	0.47125	0.48607	0.49594	0.51356	0.53047	0.56863	0.54048	0.54045	0.53858	0.52889	0.51909	0.51146
0.28365	0.76657	0.77199	0.77731	0.78068	0.78324	0.78584	0.78753	0.79048	0.79286	0.79413	0.79461	0.79483	0.79662	0.79815	0.79823			0.43905	0.41027	0.43423	0.46314	0.47747	0.49271	0.50182	0.51908	0.53516	0.57277	0.54484	0.54454	0.54283	0.53331	0.52341	0.51567
0.284	0.76436	0.76988	0.77526	0.77867	0.78129	0.7839	0.78562	0.78874	0.79115	0.79243	0.79286	0.7932	0.79508	0.79656	0.79646			0.44005	0.41906	0.44277	0.47042	0.48398	0.49957	0.50821	0.52506	0.54034	0.57716	0.54957	0.54886	0.54738	0.53799	0.52794	0.52024
0.28435	0.76211	0.76772	0.77317	0.77663	0.77931	0.78192	0.7837	0.78696	0.78941	0.79071	0.7911	0.79156	0.79353	0.79495	0.79467			0.44105	0.42804	0.45143	0.47794	0.49064	0.50668	0.51481	0.53131	0.5459	0.5818	0.55461	0.55343	0.55217	0.5429	0.5327	0.525
0.2847	0.75981	0.76553	0.77104	0.77456	0.7773	0.77991	0.78174	0.78516	0.78763	0.78895	0.78932	0.78991	0.79196	0.79332	0.79287			0.44205	0.43728	0.46024	0.48577	0.49754	0.51419	0.5218	0.5379	0.55197	0.58669	0.55988	0.55804	0.55709	0.54794	0.53758	0.52997
0.28505	0.75747	0.7633	0.76886	0.77243	0.77524	0.77788	0.77977	0.78333	0.78583	0.78718	0.78753	0.78825	0.79036	0.79167	0.79106			0.44305	0.44681	0.46939	0.49391	0.50469	0.52204	0.52913	0.54481	0.55841	0.59192	0.5655	0.56295	0.56235	0.55331	0.5428	0.53534
0.2854	0.75509	0.76102	0.76663	0.77027	0.77316	0.77581	0.77777	0.78147	0.784	0.78537	0.78571	0.78657	0.78875	0.78999	0.78923			0.44405	0.45647	0.47866	0.50218	0.51203	0.53008	0.53668	0.55206	0.56517	0.59728	0.57136	0.56819	0.56784	0.55906	0.54829	0.54111
0.28575	0.75266	0.75869	0.76435	0.76807	0.77103	0.7737	0.77574	0.77957	0.78213	0.78353	0.78387	0.78487	0.78712	0.78829	0.78738			0.44505	0.46631	0.48802	0.5106	0.51953	0.53826	0.54441	0.55951	0.57217	0.60272	0.57734	0.57364	0.57354	0.565	0.55392	0.54714
0.2861	0.75018	0.75632	0.76203	0.76581	0.76886	0.77156	0.77368	0.77764	0.78022	0.78165	0.78201	0.78315	0.78545	0.78656	0.78552			0.44605	0.47623	0.49729	0.51902	0.52719	0.54651	0.55218	0.56701	0.57916	0.60833	0.58351	0.57923	0.57941	0.57118	0.55977	0.55335
0.28645	0.74765	0.7539	0.75965	0.76352	0.76665	0.76939	0.7716	0.77567	0.77828	0.77975	0.78013	0.78141	0.78376	0.78479	0.78364			0.44705	0.48606	0.50622	0.52728	0.53485	0.55451	0.5597	0.57436	0.58607	0.61376	0.58954	0.58478	0.58531	0.5775	0.56561	0.55964
0.2868	0.74508	0.75142	0.75722	0.76117	0.7644	0.76718	0.76948	0.77367	0.7763	0.7778	0.77822	0.77965	0.78204	0.783	0.78173			0.44805	0.49573	0.51487	0.53542	0.54233	0.56208	0.56688	0.58145	0.59278	0.61929	0.59552	0.59037	0.59125	0.58386	0.57149	0.56603
0.28715	0.74245	0.7489	0.75474	0.75878	0.7621	0.76493	0.76733	0.77162	0.77427	0.77582	0.77628	0.77785	0.78028	0.78117	0.77981			0.44905	0.50515	0.52336	0.5435	0.5498	0.56942	0.5739	0.5884	0.59936	0.62489	0.60152	0.596	0.59719	0.59027	0.57742	0.57243
0.2875	0.73976	0.74632	0.7522	0.75633	0.75975	0.76263	0.76514	0.76953	0.7722	0.7738	0.7743	0.77603	0.77848	0.7793	0.77786			0.45005	0.5143	0.53166	0.55138	0.55713	0.57652	0.58061	0.59517	0.60581	0.63048	0.60744	0.6017	0.60316	0.59665	0.58328	0.57875
0.28785	0.73703	0.74369	0.7496	0.75383	0.75736	0.7603	0.76291	0.76739	0.77008	0.77173	0.77229	0.77417	0.77664	0.77738	0.77589			0.45105	0.52316	0.53973	0.55906	0.56432	0.58338	0.58709	0.60152	0.61207	0.63598	0.61332	0.60738	0.60906	0.60283	0.58918	0.58495
0.2882	0.73423	0.741	0.74695	0.75128	0.75491	0.75791	0.76065	0.7652	0.76792	0.76961	0.77025	0.77227	0.77476	0.77543	0.77389			0.45205	0.5317	0.5474	0.56634	0.57117	0.58977	0.59309	0.60755	0.61808	0.64128	0.61893	0.61296	0.61497	0.60901	0.59498	0.59114
0.28855	0.73137	0.73825	0.74424	0.74867	0.75241	0.75549	0.75834	0.76296	0.7657	0.76745	0.76816	0.77033	0.77282	0.77342	0.77185			0.45305	0.5399	0.55488	0.57322	0.57781	0.59579	0.59885	0.61333	0.62384	0.64669	0.62462	0.61865	0.62082	0.61507	0.60079	0.59733
0.2889	0.72845	0.73544	0.74146	0.746	0.74986	0.75301	0.75598	0.76066	0.76342	0.76523	0.76603	0.76834	0.77083	0.77137	0.76978			0.45405	0.54759	0.5621	0.57979	0.58428	0.60137	0.60435	0.61892	0.62936	0.65193	0.63007	0.62417	0.62638	0.62094	0.60641	0.60321
0.28925	0.72547	0.73256	0.73863	0.74328	0.74725	0.75048	0.75357	0.75831	0.76109	0.76296	0.76386	0.7663	0.76879	0.76926	0.76767			0.45505	0.55505	0.56906	0.58606	0.59053	0.6067	0.60942	0.62415	0.63458	0.65712	0.63546	0.62957	0.63184	0.62664	0.6119	0.60898
0.2896	0.72243	0.72962	0.73572	0.74049	0.74458	0.74789	0.75112	0.7559	0.7587	0.76063	0.76163	0.76421	0.76668	0.76709	0.76551			0.45605	0.56228	0.57601	0.59214	0.59655	0.61188	0.6144	0.62916	0.63966	0.66223	0.64069	0.63503	0.63724	0.63229	0.61722	0.61452
0.28995	0.71932	0.72662	0.73276	0.73764	0.74185	0.74525	0.7486	0.75342	0.75624	0.75824	0.75935	0.76205	0.7645	0.76486	0.76331			0.45705	0.56928	0.58287	0.59791	0.60239	0.61675	0.61901	0.63388	0.64448	0.66737	0.64569	0.64048	0.64261	0.63792	0.62248	0.61998
0.2903	0.71614	0.72354	0.72972	0.73472	0.73906	0.74255	0.74603	0.75087	0.75372	0.75578	0.75701	0.75984	0.76226	0.76256	0.76106			0.45805	0.57576	0.58935	0.60325	0.60793	0.6213	0.62323	0.63833	0.64903	0.67235	0.65041	0.64585	0.64771	0.64322	0.62752	0.62517
0.29065	0.71289	0.7204	0.72662	0.73174	0.7362	0.73979	0.7434	0.74826	0.75113	0.75325	0.7546	0.75755	0.75994	0.7602	0.75876			0.45905	0.5819	0.59564	0.60829	0.61346	0.62572	0.62718	0.64249	0.65333	0.67718	0.65496	0.65104	0.65258	0.64836	0.63243	0.63023
0.291	0.70956	0.71718	0.72344	0.72869	0.73327	0.73696	0.7407	0.74558	0.74847	0.75066	0.75214	0.75519	0.75754	0.75776	0.75639			0.46005	0.58785	0.60197	0.61321	0.61887	0.62994	0.63094	0.64644	0.65747	0.68192	0.65952	0.65625	0.65735	0.65358	0.6374	0.63524
0.29135	0.70617	0.71389	0.72019	0.72556	0.73027	0.73406	0.73794	0.74281	0.74573	0.74799	0.7496	0.75275	0.75506	0.75524	0.75397			0.46105	0.59332	0.60783	0.61787	0.62411	0.63376	0.63443	0.65015	0.66134	0.68642	0.66396	0.66131	0.66191	0.65866	0.64214	0.64003
0.2917	0.7027	0.71052	0.71687	0.72236	0.72719	0.7311	0.7351	0.73997	0.74291	0.74524	0.74699	0.75024	0.7525	0.75264	0.75147			0.46205	0.59854	0.61361	0.62237	0.62921	0.63737	0.63782	0.6536	0.66489	0.69083	0.6682	0.66607	0.6662	0.66338	0.64653	0.64454
0.29205	0.69915	0.70708	0.71347	0.71909	0.72404	0.72806	0.73219	0.73705	0.74001	0.74242	0.7443	0.74763	0.74984	0.74995	0.7489			0.46305	0.60347	0.61917	0.62675	0.6342	0.64097	0.64102	0.65679	0.66817	0.69523	0.67234	0.67064	0.67034	0.66794	0.65078	0.64888
0.2924	0.69553	0.70356	0.70999	0.71574	0.72082	0.72495	0.72921	0.73405	0.73703	0.7395	0.74153	0.74493	0.74708	0.74718	0.74625			0.46405	0.60814	0.62468	0.63091	0.63909	0.64454	0.64421	0.65979	0.67117	0.69944	0.67631	0.67498	0.67434	0.67229	0.65479	0.65322
0.29275	0.69182	0.69995	0.70644	0.71232	0.71751	0.72175	0.72614	0.73095	0.73396	0.7365	0.73867	0.74214	0.74423	0.74431	0.74352			0.46505	0.61261	0.63015	0.63491	0.64385	0.64801	0.64726	0.66261	0.67392	0.70346	0.68018	0.67921	0.67817	0.67645	0.65877	0.6574
0.2931	0.68804	0.69627	0.7028	0.70881	0.71412	0.71848	0.72299	0.72777	0.7308	0.73341	0.73572	0.73925	0.74127	0.74134	0.7407			0.46605	0.61673	0.63543	0.63862	0.64837	0.65135	0.65016	0.66525	0.67635	0.70718	0.68367	0.68302	0.68164	0.68033	0.66254	0.66138
0.29345	0.68417	0.6925	0.69908	0.70522	0.71064	0.71512	0.71974	0.72449	0.72754	0.73023	0.73268	0.73625	0.73821	0.73828	0.73779			0.46705	0.62071	0.6408	0.64223	0.65288	0.65465	0.65297	0.6677	0.67847	0.71071	0.68706	0.68661	0.68495	0.68395	0.66623	0.66521
0.2938	0.68021	0.68864	0.69528	0.70154	0.70708	0.71167	0.71641	0.72111	0.72419	0.72695	0.72954	0.73315	0.73504	0.73511	0.73478			0.46805	0.62442	0.64589	0.64551	0.65708	0.65749	0.65554	0.66986	0.68027	0.71374	0.69013	0.68984	0.68801	0.68732	0.66959	0.6688
0.29415	0.67617	0.6847	0.6914	0.69778	0.70342	0.70814	0.71298	0.71764	0.72074	0.72357	0.72629	0.72993	0.73175	0.73182	0.73166			0.46905	0.62788	0.65063	0.64868	0.66104	0.66011	0.65811	0.67184	0.68176	0.71653	0.69287	0.69276	0.69078	0.69038	0.67272	0.67204
0.2945	0.67205	0.68067	0.68742	0.69393	0.69968	0.70451	0.70946	0.71406	0.71719	0.72008	0.72294	0.7266	0.72834	0.72843	0.72844			0.47005	0.63124	0.65507	0.65166	0.6648	0.66248	0.66079	0.67365	0.68308	0.71924	0.69546	0.69541	0.69336	0.69313	0.67581	0.67511
0.29485	0.66784	0.67655	0.68337	0.68999	0.69584	0.70079	0.70584	0.71038	0.71354	0.71649	0.71948	0.72314	0.72481	0.72492	0.72511			0.47105	0.63447	0.65927	0.65449	0.66836	0.66473	0.66359	0.67524	0.68427	0.7216	0.69783	0.69782	0.69569	0.69564	0.6787	0.67786
0.2952	0.66354	0.67234	0.67922	0.68596	0.69191	0.69697	0.70211	0.70659	0.70978	0.71279	0.71591	0.71956	0.72116	0.72129	0.72165			0.47205	0.63754	0.66328	0.65724	0.67167	0.66677	0.66634	0.67668	0.68533	0.72373	0.70005	0.70006	0.69786	0.69796	0.68149	0.68052
0.29555	0.65914	0.66804	0.67498	0.68183	0.68788	0.69305	0.69827	0.70269	0.70591	0.70897	0.71222	0.71586	0.71738	0.71754	0.71808			0.47305	0.64062	0.66723	0.65995	0.67482	0.66873	0.66914	0.67798	0.6863	0.72563	0.70214	0.70213	0.69992	0.70011	0.68423	0.68295
0.2959	0.65466	0.66364	0.67065	0.67761	0.68374	0.68903	0.69433	0.69868	0.70192	0.70505	0.70841	0.71202	0.71347	0.71367	0.71438			0.47405	0.64352	0.67084	0.66235	0.6776	0.6705	0.67178	0.67924	0.68713	0.72729	0.70402	0.70395	0.70185	0.70203	0.68666	0.68529
0.29625	0.65009	0.65916	0.66623	0.6733	0.67951	0.6849	0.69027	0.69456	0.69783	0.701	0.70448	0.70805	0.70943	0.70966	0.71055			0.47505	0.64631	0.6742	0.66464	0.68013	0.67206	0.67438	0.68025	0.68781	0.72868	0.70573	0.7054	0.70342	0.70353	0.68882	0.68733
0.2966	0.64543	0.65458	0.66172	0.66888	0.67518	0.68067	0.6861	0.69032	0.69362	0.69684	0.70042	0.70395	0.70525	0.70552	0.70659			0.47605	0.64893	0.67712	0.66672	0.68228	0.67333	0.67666	0.68109	0.68826	0.72953	0.70705	0.70638	0.70473	0.70479	0.69063	0.68919
0.29695	0.64067	0.6499	0.65711	0.66437	0.67073	0.67632	0.68182	0.68596	0.68929	0.69255	0.69623	0.6997	0.70093	0.70125	0.70248			0.47705	0.65155	0.67985	0.66868	0.6842	0.6745	0.67869	0.68176	0.68847	0.73018	0.7082	0.70721	0.70598	0.7059	0.69225	0.69093
0.2973	0.63582	0.64513	0.65241	0.65976	0.66619	0.67187	0.67741	0.68149	0.68484	0.68814	0.69191	0.69532	0.69648	0.69685	0.69824			0.47805	0.65397	0.6822	0.67051	0.68588	0.67546	0.68053	0.68239	0.68864	0.73054	0.70915	0.70789	0.70701	0.70677	0.69365	0.6923
0.29765	0.63087	0.64026	0.64762	0.65505	0.66153	0.66731	0.67289	0.67689	0.68027	0.6836	0.68745	0.69079	0.69188	0.69231	0.69385			0.47905	0.65629	0.68413	0.67213	0.68718	0.67627	0.68203	0.68283	0.6887	0.73067	0.70987	0.70826	0.70783	0.7074	0.69482	0.69354
0.298	0.62584	0.63529	0.64272	0.65024	0.65677	0.66263	0.66824	0.67217	0.67558	0.67894	0.68286	0.68611	0.68714	0.68762	0.68931			0.48005	0.6584	0.6857	0.67359	0.68825	0.67694	0.68346	0.68316	0.6888	0.73056	0.71035	0.7084	0.70834	0.7078	0.69579	0.69458
0.29835	0.6207	0.63023	0.63773	0.64533	0.6519	0.65783	0.66347	0.66733	0.67076	0.67415	0.67813	0.68129	0.68226	0.6828	0.68462			0.48105	0.66047	0.687	0.67492	0.68917	0.67731	0.68458	0.68337	0.68877	0.7304	0.71065	0.70836	0.70882	0.70815	0.69658	0.69554
0.2987	0.61548	0.62507	0.63265	0.64031	0.64692	0.65292	0.65858	0.66237	0.66582	0.66923	0.67327	0.67633	0.67724	0.67783	0.67978			0.48205	0.66231	0.6878	0.67599	0.68975	0.67751	0.68542	0.68338	0.68866	0.72995	0.71075	0.70806	0.70905	0.70814	0.69706	0.69613
0.29905	0.61016	0.61982	0.62747	0.63519	0.64183	0.6479	0.65356	0.65728	0.66076	0.66418	0.66826	0.67121	0.67207	0.67272	0.67478			0.48305	0.66395	0.68823	0.67687	0.69015	0.67762	0.68607	0.68321	0.68836	0.72922	0.71057	0.70745	0.70905	0.70789	0.69714	0.69645
0.2994	0.60475	0.61446	0.62219	0.62996	0.63663	0.64275	0.64841	0.65207	0.65557	0.659	0.66311	0.66595	0.66676	0.66747	0.66963			0.48405	0.66548	0.68858	0.67767	0.69041	0.67781	0.68659	0.68292	0.68809	0.72846	0.71019	0.7067	0.70895	0.70746	0.6972	0.69668
0.29975	0.59925	0.60901	0.61681	0.62463	0.63131	0.63749	0.64314	0.64673	0.65025	0.65369	0.65781	0.66054	0.6613	0.66207	0.66431			0.48505	0.66664	0.68852	0.67818	0.69044	0.6778	0.68681	0.68246	0.68758	0.72751	0.70947	0.70577	0.70871	0.70682	0.69705	0.69667
0.3001	0.59365	0.60347	0.61134	0.6192	0.62589	0.6321	0.63774	0.64127	0.64481	0.64824	0.65238	0.65498	0.6557	0.65652	0.65884			0.48605	0.66761	0.6883	0.67855	0.69033	0.67787	0.68699	0.68198	0.68709	0.7265	0.70849	0.70469	0.70836	0.70597	0.69686	0.69653
0.30045	0.58796	0.59783	0.60577	0.61366	0.62035	0.6266	0.63221	0.63568	0.63925	0.64267	0.6468	0.64928	0.64996	0.65084	0.65321			0.48705	0.66856	0.68801	0.67898	0.69017	0.67805	0.68705	0.68142	0.6866	0.7254	0.70736	0.70347	0.70781	0.70502	0.69658	0.69617
0.3008	0.58219	0.5921	0.6001	0.60802	0.6147	0.62098	0.62655	0.62997	0.63355	0.63696	0.64107	0.64343	0.64407	0.64501	0.64742			0.48805	0.66918	0.6877	0.67922	0.68977	0.67796	0.68688	0.68055	0.68584	0.72399	0.7061	0.70225	0.70702	0.70408	0.69629	0.69577
0.30115	0.57632	0.58627	0.59434	0.60228	0.60894	0.61524	0.62077	0.62414	0.62774	0.63112	0.63521	0.63743	0.63805	0.63903	0.64147			0.48905	0.66962	0.6872	0.67933	0.68919	0.6778	0.68655	0.67953	0.68499	0.72243	0.70464	0.70088	0.70605	0.70298	0.69588	0.6952
0.3015	0.57036	0.58035	0.58849	0.59643	0.60307	0.60938	0.61486	0.61818	0.62179	0.62516	0.62921	0.63129	0.63188	0.63292	0.63536			0.49005	0.66987	0.68651	0.6793	0.68843	0.67755	0.68605	0.67836	0.68404	0.72069	0.70296	0.69936	0.70491	0.70174	0.69534	0.69446
0.30185	0.56432	0.57434	0.58253	0.59049	0.5971	0.60341	0.60883	0.61211	0.61573	0.61906	0.62307	0.62501	0.62559	0.62667	0.62909			0.49105	0.66993	0.68564	0.67914	0.68748	0.67721	0.68538	0.67704	0.68299	0.71878	0.70107	0.69769	0.70359	0.70033	0.69468	0.69355
0.3022	0.55819	0.56823	0.57649	0.58444	0.59101	0.59732	0.60268	0.60591	0.60955	0.61284	0.61679	0.61859	0.61915	0.62027	0.62267			0.49205	0.66981	0.68458	0.67885	0.68636	0.6768	0.68454	0.67557	0.68184	0.71671	0.69898	0.69587	0.70211	0.69878	0.6939	0.69247
0.30255	0.55198	0.56204	0.57036	0.57829	0.58482	0.59111	0.5964	0.5996	0.60325	0.60649	0.61037	0.61204	0.61259	0.61375	0.61609			0.49305	0.6695	0.68334	0.67841	0.68506	0.6763	0.68354	0.67395	0.68059	0.71447	0.69667	0.69391	0.70045	0.69707	0.69299	0.69122
0.3029	0.54569	0.55577	0.56413	0.57204	0.57852	0.5848	0.59001	0.59318	0.59683	0.60003	0.60382	0.60536	0.60591	0.60709	0.60937			0.49405	0.66899	0.68191	0.67785	0.68358	0.67572	0.68236	0.67217	0.67924	0.71206	0.69416	0.69179	0.69863	0.69521	0.69196	0.68981
0.30325	0.53931	0.5494	0.55782	0.5657	0.57212	0.57837	0.5835	0.58664	0.59029	0.59344	0.59715	0.59854	0.5991	0.60031	0.6025			0.49505	0.66831	0.6803	0.67715	0.68192	0.67506	0.68102	0.67025	0.67779	0.70948	0.69144	0.68953	0.69663	0.69319	0.69081	0.68822
0.3036	0.53286	0.54296	0.55142	0.55927	0.56562	0.57183	0.57687	0.58	0.58365	0.58674	0.59035	0.59161	0.59217	0.5934	0.59548			0.49605	0.66743	0.6785	0.67631	0.68008	0.67431	0.6795	0.66818	0.67624	0.70673	0.68851	0.68712	0.69445	0.69102	0.68954	0.68647
0.30395	0.52633	0.53644	0.54493	0.55274	0.55903	0.56519	0.57014	0.57325	0.5769	0.57992	0.58343	0.58456	0.58513	0.58637	0.58833			0.49705	0.66636	0.67651	0.67534	0.67806	0.67348	0.67782	0.66595	0.67459	0.70382	0.68537	0.68456	0.69211	0.6887	0.68814	0.68454
0.3043	0.51973	0.52983	0.53837	0.54612	0.55233	0.55845	0.56329	0.5664	0.57004	0.573	0.57639	0.57739	0.57798	0.57922	0.58104			0.49805	0.66511	0.67434	0.67424	0.67586	0.67257	0.67597	0.66358	0.67285	0.70074	0.68202	0.68185	0.68959	0.68623	0.68661	0.68245
0.30465	0.51307	0.52316	0.53172	0.53942	0.54555	0.5516	0.55635	0.55945	0.56309	0.56597	0.56924	0.57012	0.57073	0.57197	0.57363			0.49905	0.66367	0.67198	0.673	0.67348	0.67158	0.67395	0.66106	0.671	0.69749	0.67846	0.67899	0.68691	0.6836	0.68497	0.68019
0.305	0.50633	0.51641	0.52499	0.53263	0.53868	0.54466	0.5493	0.5524	0.55603	0.55884	0.56198	0.56275	0.56338	0.56461	0.56609
0.30535	0.49953	0.50959	0.5182	0.52577	0.53172	0.53763	0.54217	0.54527	0.54889	0.55162	0.55462	0.55528	0.55594	0.55715	0.55844
0.3057	0.49267	0.50271	0.51133	0.51882	0.52468	0.53052	0.53494	0.53806	0.54166	0.54431	0.54717	0.54773	0.54842	0.54961	0.55068
0.30605	0.48575	0.49576	0.50439	0.51181	0.51757	0.52332	0.52763	0.53076	0.53436	0.53691	0.53963	0.54009	0.54082	0.54198	0.54283
0.3064	0.47878	0.48876	0.49739	0.50472	0.51038	0.51604	0.52024	0.5234	0.52697	0.52944	0.53201	0.53239	0.53316	0.53427	0.53488
0.30675	0.47176	0.4817	0.49033	0.49757	0.50313	0.50869	0.51279	0.51597	0.51952	0.52191	0.52432	0.52463	0.52544	0.5265	0.52686
0.3071	0.4647	0.4746	0.48322	0.49036	0.49582	0.50128	0.50526	0.50848	0.51201	0.51431	0.51657	0.51681	0.51767	0.51866	0.51876
0.30745	0.4576	0.46745	0.47605	0.4831	0.48845	0.49381	0.49769	0.50094	0.50445	0.50665	0.50877	0.50895	0.50986	0.51078	0.5106
0.3078	0.45046	0.46026	0.46884	0.47579	0.48103	0.48629	0.49006	0.49335	0.49684	0.49896	0.50092	0.50106	0.50202	0.50287	0.5024
0.30815	0.44329	0.45304	0.46159	0.46843	0.47357	0.47872	0.48239	0.48573	0.4892	0.49123	0.49304	0.49315	0.49416	0.49492	0.49416
0.3085	0.4361	0.44579	0.45431	0.46104	0.46608	0.47112	0.47469	0.47808	0.48153	0.48347	0.48514	0.48523	0.4863	0.48696	0.4859
0.30885	0.42889	0.43852	0.447	0.45362	0.45855	0.46349	0.46697	0.47042	0.47384	0.4757	0.47722	0.47731	0.47843	0.479	0.47764
0.3092	0.42167	0.43123	0.43966	0.44618	0.45101	0.45584	0.45924	0.46275	0.46614	0.46792	0.46932	0.46941	0.47059	0.47104	0.46938
0.30955	0.41444	0.42393	0.43232	0.43873	0.44346	0.44819	0.4515	0.45508	0.45845	0.46016	0.46142	0.46154	0.46278	0.46311	0.46114
0.3099	0.40722	0.41664	0.42496	0.43127	0.43591	0.44053	0.44378	0.44742	0.45077	0.45241	0.45356	0.45372	0.45501	0.45522	0.45294
0.31025	0.4	0.40934	0.41761	0.42381	0.42836	0.43289	0.43607	0.4398	0.44312	0.4447	0.44574	0.44595	0.4473	0.44738	0.4448
0.3106	0.3928	0.40206	0.41027	0.41637	0.42084	0.42527	0.4284	0.4322	0.43551	0.43704	0.43798	0.43826	0.43967	0.43961	0.43673
0.31095	0.38562	0.39481	0.40294	0.40894	0.41334	0.41768	0.42078	0.42466	0.42795	0.42944	0.4303	0.43066	0.43213	0.43193	0.42875
0.3113	0.37848	0.38758	0.39565	0.40155	0.40588	0.41014	0.41321	0.41719	0.42046	0.42192	0.42271	0.42317	0.42469	0.42435	0.42089
0.31165	0.37137	0.3804	0.38839	0.39421	0.39848	0.40266	0.40572	0.40979	0.41306	0.41449	0.41523	0.41581	0.41738	0.41689	0.41316
0.312	0.36432	0.37327	0.38118	0.38692	0.39114	0.39526	0.39832	0.40248	0.40575	0.40718	0.40789	0.40859	0.41021	0.40958	0.40559
0.31235	0.35733	0.36619	0.37403	0.37969	0.38388	0.38795	0.39102	0.39529	0.39855	0.39999	0.40068	0.40153	0.40319	0.40242	0.39819
0.3127	0.35041	0.35919	0.36695	0.37255	0.37672	0.38074	0.38385	0.38822	0.39149	0.39295	0.39365	0.39465	0.39636	0.39544	0.39098
0.31305	0.34357	0.35228	0.35995	0.3655	0.36966	0.37366	0.37681	0.38129	0.38458	0.38607	0.3868	0.38798	0.38973	0.38867	0.384
0.3134	0.33683	0.34546	0.35306	0.35856	0.36272	0.36671	0.36993	0.37452	0.37784	0.37938	0.38016	0.38153	0.38331	0.38211	0.37726
0.31375	0.33019	0.33875	0.34627	0.35174	0.35593	0.35991	0.36322	0.36793	0.37128	0.3729	0.37375	0.37531	0.37713	0.3758	0.37079
0.3141	0.32367	0.33216	0.33961	0.34507	0.34929	0.35329	0.35671	0.36153	0.36493	0.36664	0.36759	0.36936	0.37121	0.36975	0.3646
0.31445	0.31729	0.32572	0.33309	0.33854	0.34282	0.34686	0.3504	0.35535	0.35881	0.36062	0.3617	0.36369	0.36556	0.36399	0.35873
0.3148	0.31105	0.31942	0.32673	0.3322	0.33655	0.34065	0.34433	0.34941	0.35293	0.35487	0.3561	0.35833	0.36021	0.35853	0.35319
0.31515	0.30497	0.31329	0.32054	0.32604	0.33048	0.33466	0.33851	0.34372	0.34732	0.34942	0.35082	0.35328	0.35518	0.35341	0.348
0.3155	0.29907	0.30734	0.31455	0.32009	0.32465	0.32892	0.33296	0.33831	0.342	0.34427	0.34587	0.34857	0.35048	0.34862	0.34319
0.31585	0.29336	0.30159	0.30876	0.31437	0.31906	0.32346	0.3277	0.33318	0.33699	0.33945	0.34127	0.34422	0.34613	0.34421	0.33877
0.3162	0.28785	0.29606	0.3032	0.30889	0.31374	0.31828	0.32275	0.32838	0.3323	0.33498	0.33705	0.34025	0.34215	0.34018	0.33477
0.31655	0.28257	0.29077	0.29788	0.30368	0.30871	0.31341	0.31814	0.3239	0.32796	0.33087	0.33322	0.33666	0.33856	0.33655	0.33119
0.3169	0.27754	0.28572	0.29283	0.29876	0.30398	0.30888	0.31387	0.31978	0.32399	0.32716	0.3298	0.33348	0.33537	0.33333	0.32805
0.31725	0.27276	0.28095	0.28807	0.29414	0.29958	0.30469	0.30997	0.31602	0.3204	0.32384	0.32679	0.33071	0.33258	0.33055	0.32536
0.3176	0.26825	0.27646	0.2836	0.28984	0.29553	0.30087	0.30645	0.31265	0.31721	0.32095	0.32423	0.32837	0.33022	0.3282	0.32313
0.31795	0.26404	0.27228	0.27946	0.28589	0.29183	0.29743	0.30333	0.30968	0.31443	0.31848	0.3221	0.32646	0.32828	0.32629	0.32136
0.3183	0.26014	0.26842	0.27565	0.28229	0.28852	0.29439	0.30062	0.30712	0.31208	0.31645	0.32042	0.32499	0.32678	0.32484	0.32004
0.31865	0.25656	0.26489	0.2722	0.27907	0.28559	0.29176	0.29833	0.30499	0.31017	0.31487	0.3192	0.32396	0.32572	0.32383	0.31919
0.319	0.25332	0.26172	0.26912	0.27624	0.28307	0.28956	0.29647	0.30329	0.3087	0.31374	0.31843	0.32336	0.32509	0.32328	0.31879
0.31935	0.25043	0.25892	0.26643	0.27382	0.28097	0.28779	0.29506	0.30202	0.30767	0.31307	0.31812	0.32321	0.32489	0.32317	0.31884
0.3197	0.24791	0.2565	0.26414	0.27181	0.2793	0.28645	0.29408	0.3012	0.3071	0.31285	0.31826	0.32348	0.32513	0.3235	0.31931
0.32005	0.24577	0.25447	0.26225	0.27022	0.27806	0.28556	0.29355	0.30082	0.30698	0.31308	0.31884	0.32417	0.32578	0.32426	0.32021
0.3204	0.24401	0.25284	0.26078	0.26906	0.27725	0.28512	0.29346	0.30087	0.3073	0.31376	0.31986	0.32528	0.32684	0.32543	0.3215
0.32075	0.24265	0.25161	0.25974	0.26833	0.27689	0.28511	0.2938	0.30137	0.30806	0.31486	0.32129	0.32678	0.3283	0.327	0.32317
0.3211	0.24169	0.2508	0.25912	0.26804	0.27696	0.28555	0.29458	0.30229	0.30925	0.3164	0.32313	0.32867	0.33014	0.32896	0.3252
0.32145	0.24112	0.2504	0.25893	0.26818	0.27746	0.28641	0.29577	0.30363	0.31086	0.31834	0.32536	0.33092	0.33235	0.33128	0.32757
0.3218	0.24096	0.25041	0.25917	0.26875	0.27838	0.28769	0.29738	0.30538	0.31288	0.32067	0.32796	0.33352	0.3349	0.33394	0.33025
0.32215	0.2412	0.25082	0.25983	0.26974	0.27972	0.28939	0.29938	0.30752	0.31528	0.32338	0.33091	0.33645	0.33779	0.33693	0.33321
0.3225	0.24183	0.25164	0.2609	0.27114	0.28146	0.29147	0.30175	0.31004	0.31806	0.32644	0.3342	0.33969	0.34098	0.34021	0.33643
0.32285	0.24285	0.25286	0.26237	0.27294	0.28358	0.29393	0.30449	0.31291	0.32119	0.32984	0.33778	0.34322	0.34446	0.34377	0.33989
0.3232	0.24424	0.25445	0.26423	0.27512	0.28608	0.29675	0.30757	0.31613	0.32465	0.33355	0.34166	0.34701	0.34821	0.34757	0.34355
0.32355	0.246	0.25642	0.26647	0.27767	0.28894	0.29992	0.31097	0.31966	0.32843	0.33755	0.3458	0.35106	0.3522	0.35161	0.3474
0.3239	0.24812	0.25874	0.26907	0.28057	0.29213	0.3034	0.31467	0.3235	0.33249	0.34182	0.35018	0.35532	0.35641	0.35585	0.35141
0.32425	0.25056	0.2614	0.27201	0.2838	0.29563	0.30718	0.31865	0.32762	0.33683	0.34634	0.35477	0.35979	0.36082	0.36026	0.35555
0.3246	0.25334	0.26439	0.27528	0.28735	0.29943	0.31124	0.3229	0.33199	0.34141	0.35109	0.35957	0.36444	0.36541	0.36483	0.35979
0.32495	0.25641	0.26768	0.27885	0.29118	0.30351	0.31556	0.32738	0.3366	0.34622	0.35603	0.36453	0.36925	0.37017	0.36954	0.36413
0.3253	0.25977	0.27125	0.28271	0.29529	0.30784	0.32011	0.33209	0.34143	0.35123	0.36116	0.36966	0.37421	0.37506	0.37435	0.36854
0.32565	0.2634	0.2751	0.28683	0.29965	0.31241	0.32488	0.33699	0.34646	0.35642	0.36645	0.37491	0.37929	0.38007	0.37926	0.37299
0.326	0.26728	0.27919	0.29119	0.30423	0.31719	0.32985	0.34207	0.35166	0.36178	0.37188	0.38029	0.38448	0.38518	0.38424	0.37746
0.32635	0.2714	0.28352	0.29579	0.30903	0.32216	0.33499	0.34731	0.35702	0.36728	0.37743	0.38576	0.38975	0.39037	0.38926	0.38195
0.3267	0.27573	0.28805	0.30058	0.31402	0.32731	0.34029	0.3527	0.36252	0.37291	0.38309	0.3913	0.3951	0.39562	0.39432	0.38643
0.32705	0.28025	0.29278	0.30556	0.31918	0.33261	0.34573	0.35821	0.36814	0.37864	0.38883	0.39692	0.40051	0.40093	0.3994	0.39088
0.3274	0.28495	0.29769	0.31071	0.3245	0.33806	0.35129	0.36382	0.37387	0.38447	0.39463	0.40257	0.40595	0.40626	0.40447	0.3953
0.32775	0.28982	0.30275	0.31601	0.32995	0.34362	0.35696	0.36953	0.37968	0.39036	0.4005	0.40826	0.41143	0.41162	0.40953	0.39966
0.3281	0.29484	0.30795	0.32144	0.33552	0.34929	0.36271	0.37532	0.38557	0.39631	0.40639	0.41397	0.41691	0.41697	0.41455	0.40396
0.32845	0.29998	0.31328	0.32699	0.34119	0.35505	0.36854	0.38117	0.39151	0.40231	0.41232	0.41969	0.4224	0.42231	0.41953	0.40819
0.3288	0.30524	0.31872	0.33264	0.34695	0.36089	0.37443	0.38707	0.3975	0.40833	0.41825	0.42539	0.42788	0.42763	0.42445	0.41233
0.32915	0.31061	0.32426	0.33838	0.35279	0.36678	0.38037	0.393	0.40352	0.41437	0.42418	0.43108	0.43334	0.43292	0.4293	0.41638
0.3295	0.31606	0.32988	0.34418	0.35868	0.37273	0.38634	0.39897	0.40956	0.42042	0.4301	0.43674	0.43877	0.43816	0.43407	0.42032
0.32985	0.32159	0.33557	0.35005	0.36462	0.37871	0.39233	0.40494	0.41561	0.42645	0.43599	0.44237	0.44415	0.44334	0.43875	0.42415
0.3302	0.32719	0.34132	0.35596	0.3706	0.38471	0.39834	0.41092	0.42165	0.43247	0.44185	0.44794	0.44949	0.44845	0.44332	0.42787
0.33055	0.33283	0.34711	0.3619	0.3766	0.39073	0.40435	0.4169	0.42768	0.43846	0.44766	0.45346	0.45477	0.45348	0.44778	0.43146
0.3309	0.33853	0.35295	0.36787	0.38261	0.39675	0.41035	0.42285	0.43368	0.44441	0.45342	0.45891	0.45998	0.45843	0.45213	0.43493
0.33125	0.34425	0.3588	0.37386	0.38863	0.40277	0.41633	0.42879	0.43966	0.45031	0.45912	0.4643	0.46512	0.46329	0.45635	0.43827
0.3316	0.35	0.36467	0.37984	0.39464	0.40877	0.42229	0.4347	0.44559	0.45616	0.46476	0.46961	0.47017	0.46805	0.46044	0.44148
0.33195	0.35577	0.37055	0.38583	0.40064	0.41475	0.42822	0.44056	0.45148	0.46194	0.47031	0.47484	0.47515	0.47269	0.46439	0.44455
0.3323	0.36154	0.37643	0.39179	0.40661	0.4207	0.43411	0.44639	0.45731	0.46766	0.47579	0.47997	0.48003	0.47723	0.4682	0.44749
0.33265	0.36731	0.3823	0.39774	0.41256	0.42662	0.43996	0.45216	0.46308	0.4733	0.48118	0.48502	0.48481	0.48164	0.47186	0.45028
0.333	0.37308	0.38816	0.40366	0.41846	0.43249	0.44575	0.45788	0.46879	0.47886	0.48648	0.48997	0.48949	0.48593	0.47536	0.45295
0.33335	0.37883	0.39399	0.40955	0.42433	0.43831	0.45149	0.46353	0.47442	0.48433	0.49168	0.49481	0.49407	0.49009	0.47872	0.45547
0.3337	0.38456	0.39979	0.41539	0.43015	0.44408	0.45716	0.46912	0.47997	0.48971	0.49678	0.49956	0.49854	0.49411	0.48191	0.45786
0.33405	0.39026	0.40556	0.42119	0.43591	0.44978	0.46277	0.47464	0.48544	0.49499	0.50177	0.50419	0.50289	0.49799	0.48494	0.46012
0.3344	0.39594	0.41129	0.42693	0.44162	0.45543	0.46831	0.48009	0.49083	0.50018	0.50666	0.50872	0.50713	0.50174	0.48781	0.46225
0.33475	0.40157	0.41698	0.43262	0.44726	0.461	0.47378	0.48546	0.49612	0.50526	0.51144	0.51313	0.51125	0.50533	0.49052	0.46425
0.3351	0.40717	0.42261	0.43825	0.45284	0.46651	0.47916	0.49074	0.50132	0.51024	0.5161	0.51743	0.51524	0.50878	0.49307	0.46613
0.33545	0.41272	0.42819	0.44381	0.45834	0.47194	0.48447	0.49595	0.50642	0.5151	0.52065	0.52162	0.51911	0.51208	0.49544	0.46789
0.3358	0.41822	0.43372	0.44931	0.46377	0.47729	0.4897	0.50106	0.51143	0.51986	0.52508	0.52568	0.52286	0.51522	0.49766	0.46954
0.33615	0.42368	0.43918	0.45473	0.46913	0.48256	0.49484	0.50609	0.51633	0.5245	0.5294	0.52963	0.52647	0.51821	0.49971	0.47107
0.3365	0.42907	0.44458	0.46008	0.47441	0.48774	0.4999	0.51103	0.52113	0.52903	0.5336	0.53346	0.52996	0.52104	0.5016	0.47251
0.33685	0.43441	0.44991	0.46536	0.4796	0.49285	0.50486	0.51588	0.52582	0.53345	0.53767	0.53717	0.53331	0.52372	0.50333	0.47385
0.3372	0.43968	0.45518	0.47055	0.48471	0.49786	0.50974	0.52063	0.5304	0.53774	0.54163	0.54077	0.53653	0.52624	0.50491	0.47509
0.33755	0.44489	0.46037	0.47566	0.48974	0.50279	0.51452	0.52529	0.53488	0.54192	0.54546	0.54424	0.53962	0.5286	0.50633	0.47626
0.3379	0.45003	0.46549	0.48069	0.49468	0.50762	0.51922	0.52985	0.53925	0.54598	0.54918	0.54759	0.54258	0.5308	0.50759	0.47734
0.33825	0.45511	0.47053	0.48564	0.49953	0.51237	0.52382	0.53432	0.5435	0.54993	0.55278	0.55082	0.5454	0.53284	0.50871	0.47836
0.3386	0.46012	0.47549	0.4905	0.50429	0.51702	0.52832	0.53869	0.54765	0.55375	0.55625	0.55394	0.54809	0.53473	0.50968	0.47932
0.33895	0.46505	0.48038	0.49527	0.50896	0.52159	0.53273	0.54296	0.55169	0.55746	0.55961	0.55693	0.55064	0.53645	0.51052	0.48022
0.3393	0.46991	0.48518	0.49996	0.51355	0.52606	0.53705	0.54713	0.55561	0.56105	0.56285	0.55981	0.55305	0.53803	0.51121	0.48108
0.33965	0.4747	0.48991	0.50455	0.51804	0.53043	0.54128	0.55121	0.55943	0.56453	0.56597	0.56257	0.55534	0.53945	0.51178	0.4819
0.34	0.47941	0.49455	0.50906	0.52244	0.53472	0.54541	0.55518	0.56313	0.56789	0.56898	0.56522	0.55748	0.54071	0.51222	0.48269
0.34035	0.48404	0.49911	0.51349	0.52675	0.53891	0.54944	0.55906	0.56673	0.57113	0.57187	0.56775	0.5595	0.54183	0.51254	0.48346
0.3407	0.4886	0.50359	0.51782	0.53097	0.54301	0.55338	0.56285	0.57021	0.57426	0.57465	0.57016	0.56137	0.54279	0.51275	0.48422
0.34105	0.49308	0.50798	0.52207	0.53511	0.54701	0.55723	0.56653	0.57359	0.57729	0.57732	0.57246	0.56312	0.54361	0.51285	0.48498
0.3414	0.49748	0.51229	0.52623	0.53915	0.55093	0.56099	0.57012	0.57686	0.5802	0.57988	0.57466	0.56474	0.54429	0.51285	0.48574
0.34175	0.5018	0.51652	0.5303	0.5431	0.55475	0.56466	0.57361	0.58003	0.583	0.58234	0.57674	0.56622	0.54482	0.51275	0.48652
0.3421	0.50605	0.52066	0.53428	0.54697	0.55849	0.56823	0.57701	0.58309	0.5857	0.58468	0.57871	0.56757	0.54522	0.51257	0.48731
0.34245	0.51022	0.52472	0.53818	0.55075	0.56214	0.57172	0.58031	0.58605	0.5883	0.58693	0.58057	0.56879	0.54548	0.51231	0.48814
0.3428	0.5143	0.5287	0.542	0.55444	0.5657	0.57512	0.58352	0.58891	0.59079	0.58907	0.58233	0.56989	0.54562	0.51198	0.489
0.34315	0.51831	0.5326	0.54573	0.55805	0.56917	0.57843	0.58664	0.59167	0.59318	0.59111	0.58398	0.57086	0.54562	0.51159	0.48991
0.3435	0.52225	0.53641	0.54938	0.56158	0.57255	0.58165	0.58967	0.59433	0.59548	0.59306	0.58552	0.5717	0.5455	0.51114	0.49087
0.34385	0.5261	0.54015	0.55295	0.56502	0.57586	0.58479	0.5926	0.59689	0.59767	0.59491	0.58697	0.57242	0.54527	0.51064	0.49188
0.3442	0.52988	0.54381	0.55644	0.56838	0.57907	0.58784	0.59545	0.59936	0.59978	0.59666	0.58831	0.57301	0.54492	0.5101	0.49297
0.34455	0.53359	0.54738	0.55985	0.57166	0.58221	0.59081	0.59821	0.60174	0.6018	0.59833	0.58955	0.57349	0.54446	0.50953	0.49412
0.3449	0.53721	0.55088	0.56318	0.57487	0.58527	0.5937	0.60088	0.60402	0.60372	0.5999	0.59069	0.57384	0.54389	0.50894	0.49535
0.34525	0.54077	0.55431	0.56644	0.57799	0.58825	0.59651	0.60347	0.60622	0.60556	0.60139	0.59173	0.57408	0.54323	0.50834	0.49666
0.3456	0.54425	0.55766	0.56962	0.58105	0.59115	0.59924	0.60598	0.60834	0.60732	0.60279	0.59268	0.5742	0.54247	0.50773	0.49806
0.34595	0.54766	0.56093	0.57273	0.58403	0.59397	0.6019	0.6084	0.61036	0.609	0.60411	0.59353	0.57421	0.54162	0.50712	0.49955
0.3463	0.55099	0.56413	0.57577	0.58693	0.59672	0.60447	0.61074	0.61231	0.61059	0.60535	0.59428	0.57411	0.54069	0.50652	0.50113
0.34665	0.55426	0.56726	0.57874	0.58977	0.5994	0.60698	0.613	0.61418	0.61211	0.60651	0.59494	0.5739	0.53968	0.50595	0.50282
0.347	0.55746	0.57033	0.58164	0.59254	0.60201	0.60941	0.61519	0.61597	0.61356	0.60758	0.59551	0.57358	0.5386	0.5054	0.5046
0.34735	0.56058	0.57332	0.58448	0.59524	0.60455	0.61177	0.61729	0.61768	0.61493	0.60859	0.59598	0.57315	0.53746	0.50489	0.50648
0.3477	0.56365	0.57624	0.58725	0.59788	0.60702	0.61405	0.61933	0.61933	0.61623	0.60951	0.59636	0.57263	0.53625	0.50443	0.50846
0.34805	0.56664	0.5791	0.58996	0.60045	0.60942	0.61627	0.62129	0.6209	0.61747	0.61036	0.59665	0.572	0.53499	0.50402	0.51055
0.3484	0.56958	0.5819	0.59261	0.60296	0.61176	0.61843	0.62318	0.6224	0.61864	0.61114	0.59686	0.57127	0.53369	0.50366	0.51275
0.34875	0.57245	0.58464	0.5952	0.60541	0.61403	0.62051	0.62499	0.62383	0.61974	0.61185	0.59697	0.57046	0.53234	0.50338	0.51504
0.3491	0.57526	0.58731	0.59773	0.6078	0.61625	0.62253	0.62674	0.6252	0.62078	0.61249	0.59699	0.56955	0.53097	0.50317	0.51745
0.34945	0.578	0.58992	0.60021	0.61013	0.6184	0.62449	0.62842	0.62651	0.62176	0.61306	0.59693	0.56855	0.52956	0.50304	0.51995
0.3498	0.58069	0.59248	0.60263	0.6124	0.62049	0.62639	0.63004	0.62775	0.62268	0.61356	0.59677	0.56746	0.52814	0.503	0.52255
0.35015	0.58333	0.59498	0.605	0.61463	0.62253	0.62822	0.63159	0.62894	0.62355	0.61399	0.59654	0.56629	0.5267	0.50305	0.52525
0.3505	0.5859	0.59742	0.60731	0.61679	0.6245	0.63	0.63307	0.63006	0.62435	0.61436	0.59621	0.56505	0.52526	0.50319	0.52804
0.35085	0.58842	0.59981	0.60958	0.61891	0.62643	0.63172	0.6345	0.63114	0.6251	0.61466	0.5958	0.56372	0.52381	0.50345	0.53093
0.3512	0.59089	0.60215	0.61179	0.62097	0.6283	0.63338	0.63586	0.63215	0.6258	0.61489	0.59531	0.56233	0.52238	0.50381	0.5339
0.35155	0.59331	0.60444	0.61396	0.62299	0.63011	0.63498	0.63717	0.63312	0.62644	0.61506	0.59473	0.56086	0.52096	0.50428	0.53695
0.3519	0.59567	0.60668	0.61608	0.62495	0.63188	0.63653	0.63842	0.63403	0.62703	0.61516	0.59407	0.55933	0.51957	0.50486	0.54009
0.35225	0.59799	0.60887	0.61816	0.62687	0.63359	0.63802	0.63961	0.6349	0.62757	0.6152	0.59332	0.55774	0.5182	0.50557	0.5433
0.3526	0.60026	0.61102	0.62019	0.62874	0.63526	0.63946	0.64075	0.63571	0.62806	0.61517	0.59249	0.55609	0.51687	0.50639	0.54658
0.35295	0.60248	0.61312	0.62218	0.63057	0.63687	0.64085	0.64183	0.63648	0.62849	0.61507	0.59159	0.55439	0.51558	0.50734	0.54993
0.3533	0.60466	0.61517	0.62413	0.63235	0.63844	0.64219	0.64286	0.6372	0.62888	0.61491	0.5906	0.55264	0.51434	0.50842	0.55333
0.35365	0.60679	0.61718	0.62603	0.63409	0.63997	0.64348	0.64384	0.63787	0.62922	0.61468	0.58953	0.55085	0.51315	0.50961	0.5568
0.354	0.60888	0.61915	0.6279	0.63578	0.64144	0.64471	0.64476	0.6385	0.6295	0.61439	0.58838	0.54901	0.51203	0.51094	0.5603
0.35435	0.61092	0.62108	0.62972	0.63743	0.64287	0.6459	0.64564	0.63909	0.62973	0.61403	0.58715	0.54714	0.51097	0.51238	0.56386
0.3547	0.61293	0.62297	0.6315	0.63904	0.64426	0.64704	0.64647	0.63963	0.62992	0.6136	0.58585	0.54523	0.50999	0.51395	0.56745
0.35505	0.61489	0.62482	0.63325	0.64061	0.6456	0.64814	0.64725	0.64013	0.63005	0.6131	0.58447	0.54331	0.50909	0.51565	0.57107
0.3554	0.61682	0.62663	0.63496	0.64214	0.6469	0.64919	0.64799	0.64058	0.63013	0.61254	0.58302	0.54136	0.50828	0.51746	0.57472
0.35575	0.61871	0.6284	0.63663	0.64363	0.64816	0.65019	0.64868	0.641	0.63016	0.61191	0.58149	0.53939	0.50755	0.51939	0.57839
0.3561	0.62055	0.63014	0.63826	0.64507	0.64937	0.65114	0.64932	0.64137	0.63014	0.6112	0.57989	0.53741	0.50692	0.52144	0.58207
0.35645	0.62237	0.63184	0.63985	0.64648	0.65054	0.65205	0.64992	0.64169	0.63006	0.61043	0.57823	0.53543	0.50639	0.5236	0.58577
0.3568	0.62414	0.6335	0.64141	0.64785	0.65167	0.65292	0.65047	0.64198	0.62992	0.60958	0.57649	0.53345	0.50596	0.52587	0.58946
0.35715	0.62588	0.63513	0.64293	0.64917	0.65276	0.65374	0.65099	0.64222	0.62974	0.60867	0.57469	0.53147	0.50565	0.52825	0.59316
0.3575	0.62759	0.63672	0.64441	0.65046	0.65381	0.65452	0.65145	0.64242	0.62949	0.60768	0.57282	0.5295	0.50544	0.53073	0.59685
0.35785	0.62926	0.63828	0.64586	0.65171	0.65482	0.65526	0.65188	0.64257	0.62919	0.60662	0.57089	0.52755	0.50535	0.5333	0.60053
0.3582	0.6309	0.6398	0.64727	0.65292	0.65579	0.65595	0.65227	0.64268	0.62883	0.60549	0.5689	0.52562	0.50537	0.53597	0.60419
0.35855	0.6325	0.64129	0.64864	0.65409	0.65671	0.6566	0.65261	0.64275	0.62841	0.60428	0.56685	0.52371	0.50552	0.53872	0.60783
0.3589	0.63407	0.64275	0.64998	0.65522	0.6576	0.65721	0.65291	0.64277	0.62792	0.60299	0.56475	0.52184	0.50579	0.54156	0.61144
0.35925	0.6356	0.64417	0.65128	0.65631	0.65845	0.65778	0.65317	0.64274	0.62738	0.60164	0.56259	0.52001	0.50618	0.54447	0.61503
0.3596	0.63711	0.64555	0.65254	0.65736	0.65926	0.65831	0.65339	0.64267	0.62677	0.60021	0.56039	0.51823	0.5067	0.54745	0.61858
0.35995	0.63858	0.6469	0.65376	0.65838	0.66002	0.65879	0.65357	0.64255	0.62609	0.5987	0.55814	0.51649	0.50734	0.5505	0.62209
0.3603	0.64002	0.64822	0.65495	0.65935	0.66075	0.65923	0.65371	0.64238	0.62535	0.59712	0.55585	0.51481	0.50811	0.55361	0.62556
0.36065	0.64142	0.64951	0.65609	0.66028	0.66144	0.65963	0.6538	0.64215	0.62454	0.59546	0.55352	0.51319	0.509	0.55677	0.62899
0.361	0.64279	0.65075	0.6572	0.66117	0.66208	0.65999	0.65386	0.64188	0.62366	0.59373	0.55115	0.51164	0.51002	0.55998	0.63237
0.36135	0.64413	0.65197	0.65827	0.66202	0.66269	0.66031	0.65387	0.64156	0.62271	0.59192	0.54875	0.51016	0.51116	0.56323	0.6357
0.3617	0.64544	0.65315	0.65929	0.66283	0.66325	0.66059	0.65384	0.64118	0.62169	0.59004	0.54633	0.50876	0.51242	0.56652	0.63897
0.36205	0.64671	0.65429	0.66028	0.6636	0.66378	0.66083	0.65377	0.64074	0.6206	0.58809	0.54388	0.50744	0.51381	0.56984	0.64218
0.3624	0.64795	0.6554	0.66123	0.66433	0.66426	0.66102	0.65366	0.64025	0.61943	0.58606	0.54141	0.50621	0.51531	0.57319	0.64534
0.36275	0.64916	0.65647	0.66214	0.66502	0.66471	0.66118	0.6535	0.6397	0.61819	0.58396	0.53894	0.50508	0.51693	0.57655	0.64844
0.3631	0.65033	0.65751	0.663	0.66567	0.66511	0.66129	0.65331	0.63909	0.61687	0.58179	0.53645	0.50404	0.51867	0.57994	0.65148
0.36345	0.65147	0.65851	0.66383	0.66627	0.66547	0.66136	0.65306	0.63842	0.61547	0.57955	0.53396	0.5031	0.52051	0.58333	0.65445
0.3638	0.65257	0.65947	0.66461	0.66683	0.66579	0.66139	0.65278	0.63769	0.61399	0.57725	0.53147	0.50227	0.52246	0.58672	0.65735
0.36415	0.65364	0.66039	0.66535	0.66735	0.66607	0.66137	0.65244	0.6369	0.61244	0.57487	0.52899	0.50155	0.52452	0.59011	0.66019
0.3645	0.65467	0.66128	0.66605	0.66783	0.66631	0.66132	0.65206	0.63604	0.61081	0.57244	0.52652	0.50094	0.52667	0.5935	0.66297
0.36485	0.65567	0.66213	0.6667	0.66826	0.6665	0.66122	0.65164	0.63512	0.60909	0.56994	0.52407	0.50045	0.52892	0.59688	0.66567
0.3652	0.65663	0.66294	0.66732	0.66865	0.66666	0.66108	0.65116	0.63412	0.6073	0.56738	0.52165	0.50008	0.53127	0.60024	0.66831
0.36555	0.65756	0.66371	0.66788	0.669	0.66677	0.66089	0.65064	0.63306	0.60542	0.56477	0.51926	0.49984	0.53369	0.60358	0.67088
0.3659	0.65845	0.66444	0.66841	0.6693	0.66684	0.66067	0.65007	0.63193	0.60347	0.5621	0.5169	0.49972	0.53621	0.6069	0.67338
0.36625	0.6593	0.66513	0.66889	0.66956	0.66686	0.66039	0.64945	0.63073	0.60144	0.55938	0.51459	0.49972	0.53879	0.6102	0.67582
0.3666	0.66011	0.66578	0.66932	0.66978	0.66684	0.66008	0.64877	0.62946	0.59932	0.55662	0.51233	0.49986	0.54145	0.61346	0.67818
0.36695	0.66089	0.66639	0.66972	0.66996	0.66678	0.65972	0.64805	0.62811	0.59713	0.55381	0.51012	0.50012	0.54418	0.61669	0.68048
0.3673	0.66163	0.66696	0.67006	0.67009	0.66668	0.65931	0.64727	0.62669	0.59486	0.55096	0.50797	0.50052	0.54697	0.61988	0.68271
0.36765	0.66232	0.66748	0.67037	0.67017	0.66653	0.65886	0.64643	0.6252	0.59251	0.54808	0.50589	0.50105	0.54982	0.62304	0.68487
0.368	0.66298	0.66797	0.67062	0.67022	0.66634	0.65836	0.64554	0.62363	0.59008	0.54517	0.50389	0.50171	0.55272	0.62615	0.68697
0.36835	0.6636	0.66841	0.67084	0.67022	0.66611	0.65782	0.6446	0.62198	0.58758	0.54222	0.50197	0.5025	0.55567	0.62921	0.68901
0.3687	0.66418	0.66881	0.67101	0.67017	0.66583	0.65723	0.64359	0.62026	0.58501	0.53926	0.50013	0.50342	0.55866	0.63223	0.69098
0.36905	0.66472	0.66917	0.67113	0.67009	0.66551	0.65659	0.64253	0.61845	0.58236	0.53628	0.49839	0.50447	0.56169	0.63519	0.6929
0.3694	0.66522	0.66949	0.67122	0.66996	0.66514	0.6559	0.64141	0.61658	0.57964	0.53329	0.49674	0.50565	0.56475	0.63811	0.69475
0.36975	0.66568	0.66977	0.67125	0.66979	0.66473	0.65517	0.64022	0.61462	0.57685	0.5303	0.4952	0.50695	0.56783	0.64097	0.69654
0.3701	0.6661	0.67	0.67125	0.66957	0.66428	0.65438	0.63898	0.61258	0.574	0.5273	0.49377	0.50838	0.57094	0.64378	0.69828
0.37045	0.66648	0.67019	0.6712	0.66931	0.66378	0.65355	0.63767	0.61047	0.57109	0.52432	0.49246	0.50993	0.57407	0.64653	0.69996
0.3708	0.66682	0.67034	0.67111	0.66901	0.66323	0.65266	0.6363	0.60828	0.56811	0.52134	0.49126	0.5116	0.57721	0.64923	0.70158
0.37115	0.66711	0.67044	0.67097	0.66867	0.66264	0.65172	0.63486	0.60601	0.56508	0.51838	0.49019	0.51338	0.58036	0.65187	0.70316
0.3715	0.66737	0.67051	0.6708	0.66829	0.662	0.65073	0.63336	0.60366	0.56199	0.51545	0.48925	0.51528	0.58352	0.65445	0.70468
0.37185	0.66758	0.67053	0.67058	0.66786	0.66132	0.64969	0.63179	0.60124	0.55886	0.51256	0.48844	0.51728	0.58667	0.65697	0.70616
0.3722	0.66776	0.67051	0.67032	0.66739	0.66059	0.6486	0.63015	0.59874	0.55568	0.5097	0.48777	0.51939	0.58983	0.65943	0.70759
0.37255	0.66789	0.67045	0.67002	0.66688	0.65982	0.64745	0.62845	0.59617	0.55245	0.50689	0.48724	0.52159	0.59297	0.66184	0.70897
0.3729	0.66798	0.67034	0.66968	0.66633	0.659	0.64624	0.62667	0.59352	0.54919	0.50413	0.48685	0.52389	0.5961	0.66418	0.71031
0.37325	0.66803	0.6702	0.6693	0.66574	0.65813	0.64499	0.62483	0.5908	0.54589	0.50143	0.48661	0.52629	0.59922	0.66647	0.71161
0.3736	0.66804	0.67002	0.66888	0.66511	0.65722	0.64367	0.62291	0.58801	0.54257	0.4988	0.48651	0.52877	0.60232	0.66869	0.71287
0.37395	0.66801	0.66979	0.66842	0.66444	0.65626	0.6423	0.62093	0.58515	0.53922	0.49624	0.48657	0.53133	0.6054	0.67086	0.7141
0.3743	0.66794	0.66953	0.66793	0.66373	0.65525	0.64087	0.61887	0.58222	0.53585	0.49377	0.48677	0.53396	0.60845	0.67297	0.71529
0.37465	0.66783	0.66922	0.66739	0.66297	0.6542	0.63938	0.61674	0.57923	0.53247	0.49138	0.48712	0.53667	0.61148	0.67503	0.71644
0.375	0.66769	0.66888	0.66682	0.66218	0.6531	0.63784	0.61454	0.57617	0.52908	0.4891	0.48763	0.53944	0.61448	0.67703	0.71756
0.37535	0.6675	0.6685	0.66622	0.66135	0.65195	0.63623	0.61227	0.57306	0.5257	0.48691	0.48828	0.54228	0.61744	0.67898	0.71865
0.3757	0.66728	0.66809	0.66557	0.66048	0.65075	0.63457	0.60993	0.56988	0.52231	0.48484	0.48909	0.54517	0.62037	0.68087	0.71971
0.37605	0.66702	0.66763	0.66489	0.65957	0.6495	0.63284	0.60752	0.56666	0.51894	0.48288	0.49004	0.54811	0.62326	0.68271	0.72075
0.3764	0.66672	0.66714	0.66418	0.65862	0.64821	0.63106	0.60503	0.56337	0.51558	0.48104	0.49114	0.55109	0.62611	0.6845	0.72176
0.37675	0.66638	0.66662	0.66343	0.65763	0.64686	0.62921	0.60248	0.56004	0.51225	0.47933	0.49238	0.55412	0.62892	0.68624	0.72274
0.3771	0.66601	0.66605	0.66265	0.6566	0.64547	0.6273	0.59985	0.55667	0.50895	0.47776	0.49376	0.55718	0.63168	0.68793	0.7237
0.37745	0.66561	0.66546	0.66184	0.65553	0.64402	0.62533	0.59715	0.55325	0.50569	0.47633	0.49528	0.56027	0.63441	0.68957	0.72464
0.3778	0.66517	0.66483	0.66099	0.65443	0.64253	0.6233	0.59439	0.5498	0.50247	0.47504	0.49694	0.56338	0.63708	0.69117	0.72556
0.37815	0.66469	0.66416	0.66011	0.65328	0.64098	0.6212	0.59156	0.54631	0.49931	0.47391	0.49872	0.56651	0.63971	0.69272	0.72646
0.3785	0.66418	0.66346	0.65919	0.6521	0.63938	0.61904	0.58866	0.5428	0.4962	0.47292	0.50064	0.56966	0.6423	0.69423	0.72734
0.37885	0.66364	0.66273	0.65824	0.65087	0.63773	0.61682	0.58569	0.53925	0.49316	0.4721	0.50267	0.57282	0.64483	0.6957	0.7282
0.3792	0.66307	0.66197	0.65727	0.64961	0.63603	0.61453	0.58267	0.53569	0.49019	0.47143	0.50482	0.57599	0.64731	0.69713	0.72904
0.37955	0.66246	0.66118	0.65626	0.6483	0.63428	0.61218	0.57958	0.53212	0.4873	0.47093	0.50708	0.57916	0.64975	0.69853	0.72987
0.3799	0.66183	0.66035	0.65521	0.64695	0.63247	0.60976	0.57642	0.52853	0.4845	0.4706	0.50945	0.58232	0.65213	0.69988	0.73069
0.38025	0.66116	0.6595	0.65414	0.64557	0.63061	0.60729	0.57321	0.52494	0.4818	0.47043	0.51192	0.58548	0.65446	0.7012	0.73149
0.3806	0.66046	0.65861	0.65303	0.64414	0.6287	0.60474	0.56995	0.52135	0.4792	0.47043	0.51448	0.58863	0.65674	0.70249	0.73227
0.38095	0.65974	0.65769	0.65189	0.64267	0.62673	0.60214	0.56663	0.51776	0.4767	0.4706	0.51714	0.59176	0.65897	0.70375	0.73304
0.3813	0.65898	0.65675	0.65072	0.64116	0.62471	0.59947	0.56325	0.51419	0.47432	0.47094	0.51987	0.59487	0.66115	0.70497	0.7338
0.38165	0.6582	0.65577	0.64952	0.6396	0.62264	0.59674	0.55983	0.51063	0.47206	0.47145	0.52268	0.59796	0.66328	0.70617	0.73455
0.382	0.65738	0.65476	0.64828	0.638	0.6205	0.59395	0.55636	0.5071	0.46993	0.47212	0.52557	0.60103	0.66535	0.70734	0.73528
0.38235	0.65654	0.65373	0.64701	0.63636	0.61832	0.59109	0.55285	0.5036	0.46794	0.47296	0.52852	0.60407	0.66738	0.70848	0.736
0.3827	0.65568	0.65266	0.64571	0.63468	0.61607	0.58818	0.5493	0.50013	0.46608	0.47396	0.53153	0.60707	0.66936	0.7096	0.73671
0.38305	0.65478	0.65157	0.64437	0.63294	0.61377	0.5852	0.54571	0.49671	0.46436	0.47512	0.53459	0.61004	0.67129	0.71069	0.73741
0.3834	0.65386	0.65044	0.64299	0.63116	0.61142	0.58217	0.54209	0.49334	0.4628	0.47643	0.53769	0.61298	0.67317	0.71176	0.73809
0.38375	0.65291	0.64929	0.64158	0.62934	0.609	0.57908	0.53844	0.49002	0.46139	0.4779	0.54084	0.61587	0.675	0.7128	0.73876
0.3841	0.65193	0.6481	0.64013	0.62746	0.60653	0.57593	0.53477	0.48677	0.46013	0.47952	0.54402	0.61873	0.67678	0.71383	0.73942
0.38445	0.65093	0.64689	0.63865	0.62554	0.604	0.57272	0.53108	0.48358	0.45904	0.48128	0.54723	0.62154	0.67852	0.71483	0.74007
0.3848	0.6499	0.64564	0.63713	0.62357	0.60141	0.56946	0.52737	0.48047	0.45811	0.48318	0.55046	0.62431	0.68021	0.71582	0.74071
0.38515	0.64884	0.64436	0.63556	0.62154	0.59877	0.56615	0.52364	0.47744	0.45735	0.48521	0.55371	0.62703	0.68186	0.71678	0.74133
0.3855	0.64775	0.64305	0.63396	0.61947	0.59607	0.56279	0.51992	0.4745	0.45676	0.48736	0.55697	0.6297	0.68346	0.71773	0.74194
0.38585	0.64664	0.64171	0.63231	0.61734	0.59331	0.55938	0.51619	0.47166	0.45633	0.48964	0.56024	0.63232	0.68502	0.71866	0.74253
0.3862	0.6455	0.64033	0.63063	0.61516	0.59049	0.55593	0.51246	0.46892	0.45608	0.49203	0.56351	0.63488	0.68654	0.71957	0.74311
0.38655	0.64433	0.63892	0.62889	0.61293	0.58761	0.55243	0.50874	0.46628	0.456	0.49453	0.56677	0.6374	0.68802	0.72047	0.74368
0.3869	0.64313	0.63747	0.62712	0.61064	0.58468	0.54889	0.50504	0.46376	0.45609	0.49713	0.57003	0.63986	0.68946	0.72135	0.74423
0.38725	0.6419	0.63598	0.62529	0.60829	0.58169	0.5453	0.50135	0.46136	0.45635	0.49983	0.57327	0.64227	0.69086	0.72221	0.74477
0.3876	0.64063	0.63446	0.62342	0.60589	0.57865	0.54169	0.4977	0.45908	0.45677	0.50261	0.5765	0.64463	0.69222	0.72306	0.74529
0.38795	0.63934	0.6329	0.62149	0.60343	0.57554	0.53803	0.49407	0.45694	0.45737	0.50547	0.5797	0.64693	0.69354	0.72389	0.7458
0.3883	0.63802	0.6313	0.61952	0.60091	0.57239	0.53435	0.49048	0.45493	0.45813	0.5084	0.58288	0.64917	0.69483	0.7247	0.74629
0.38865	0.63666	0.62965	0.6175	0.59833	0.56918	0.53064	0.48694	0.45306	0.45904	0.51141	0.58602	0.65136	0.69608	0.7255	0.74676
0.389	0.63527	0.62797	0.61542	0.59569	0.56591	0.52691	0.48344	0.45134	0.46012	0.51447	0.58914	0.65349	0.6973	0.72628	0.74722
0.38935	0.63384	0.62624	0.61328	0.59299	0.56259	0.52316	0.48001	0.44976	0.46135	0.51758	0.59222	0.65557	0.69849	0.72705	0.74766
0.3897	0.63237	0.62446	0.61109	0.59024	0.55922	0.51939	0.47663	0.44834	0.46273	0.52074	0.59525	0.65759	0.69964	0.72779	0.74808
0.39005	0.63087	0.62264	0.60884	0.58741	0.5558	0.51561	0.47333	0.44708	0.46426	0.52393	0.59825	0.65956	0.70077	0.72853	0.74849
0.3904	0.62932	0.62077	0.60653	0.58453	0.55233	0.51182	0.4701	0.44597	0.46592	0.52716	0.6012	0.66147	0.70186	0.72924	0.74888
0.39075	0.62774	0.61885	0.60417	0.58159	0.54882	0.50803	0.46695	0.44503	0.46772	0.53042	0.6041	0.66333	0.70292	0.72994	0.74925
0.3911	0.62611	0.61688	0.60174	0.57858	0.54525	0.50424	0.46389	0.44425	0.46965	0.53369	0.60696	0.66514	0.70396	0.73062	0.7496
0.39145	0.62444	0.61486	0.59924	0.57551	0.54165	0.50045	0.46093	0.44364	0.4717	0.53698	0.60976	0.66689	0.70496	0.73128	0.74993
0.3918	0.62272	0.61278	0.59669	0.57238	0.538	0.49668	0.45807	0.44319	0.47387	0.54027	0.61251	0.66859	0.70594	0.73192	0.75024
0.39215	0.62096	0.61064	0.59406	0.56919	0.53432	0.49292	0.45532	0.44291	0.47615	0.54357	0.6152	0.67023	0.70689	0.73254	0.75053
0.3925	0.61915	0.60845	0.59138	0.56594	0.53059	0.48918	0.45268	0.44279	0.47853	0.54686	0.61783	0.67183	0.70782	0.73315	0.75081
0.39285	0.61728	0.6062	0.58862	0.56262	0.52684	0.48547	0.45016	0.44284	0.48101	0.55014	0.62041	0.67338	0.70872	0.73373	0.75106
0.3932	0.61537	0.60389	0.5858	0.55924	0.52305	0.48179	0.44777	0.44306	0.48359	0.55341	0.62293	0.67488	0.7096	0.7343	0.7513
0.39355	0.6134	0.60152	0.58291	0.55581	0.51924	0.47816	0.4455	0.44344	0.48624	0.55666	0.62539	0.67633	0.71045	0.73484	0.75151
0.3939	0.61138	0.59908	0.57995	0.55232	0.5154	0.47456	0.44338	0.44398	0.48898	0.55989	0.62779	0.67774	0.71128	0.73536	0.75171
0.39425	0.6093	0.59658	0.57692	0.54877	0.51154	0.47102	0.44139	0.44468	0.49178	0.56309	0.63013	0.6791	0.71208	0.73586	0.75189
0.3946	0.60716	0.59401	0.57383	0.54516	0.50766	0.46753	0.43955	0.44554	0.49465	0.56627	0.63241	0.68041	0.71286	0.73634	0.75204
0.39495	0.60496	0.59138	0.57066	0.5415	0.50377	0.4641	0.43786	0.44655	0.49758	0.5694	0.63463	0.68169	0.71362	0.73679	0.75218
0.3953	0.6027	0.58868	0.56742	0.53779	0.49987	0.46075	0.43633	0.44771	0.50056	0.5725	0.63679	0.68292	0.71436	0.73723	0.7523
0.39565	0.60037	0.58591	0.56412	0.53402	0.49596	0.45747	0.43495	0.44902	0.50359	0.57555	0.63888	0.68411	0.71507	0.73764	0.7524
0.396	0.59799	0.58306	0.56074	0.53021	0.49206	0.45427	0.43373	0.45047	0.50666	0.57857	0.64092	0.68526	0.71576	0.73802	0.75248
0.39635	0.59553	0.58015	0.5573	0.52636	0.48816	0.45116	0.43268	0.45205	0.50976	0.58153	0.6429	0.68638	0.71644	0.73839	0.75255
0.3967	0.59301	0.57717	0.55379	0.52246	0.48427	0.44815	0.4318	0.45377	0.51288	0.58445	0.64482	0.68746	0.71709	0.73873	0.75259
0.39705	0.59042	0.57412	0.55022	0.51852	0.4804	0.44524	0.43108	0.45561	0.51603	0.58731	0.64668	0.6885	0.71771	0.73905	0.75262
0.3974	0.58776	0.57099	0.54658	0.51454	0.47654	0.44244	0.43053	0.45758	0.5192	0.59013	0.64849	0.68951	0.71832	0.73934	0.75263
0.39775	0.58503	0.56779	0.54287	0.51054	0.47272	0.43975	0.43015	0.45966	0.52238	0.59289	0.65023	0.69048	0.71891	0.73961	0.75263
0.3981	0.58222	0.56452	0.53911	0.5065	0.46893	0.43719	0.42994	0.46185	0.52556	0.59559	0.65193	0.69143	0.71948	0.73986	0.7526
0.39845	0.57935	0.56118	0.53528	0.50244	0.46518	0.43475	0.4299	0.46415	0.52875	0.59823	0.65357	0.69234	0.72002	0.74008	0.75256
0.3988	0.5764	0.55777	0.5314	0.49836	0.46147	0.43244	0.43003	0.46654	0.53193	0.60082	0.65516	0.69323	0.72055	0.74028	0.75251
0.39915	0.57338	0.55428	0.52746	0.49426	0.45782	0.43028	0.43033	0.46903	0.53511	0.60335	0.6567	0.69409	0.72106	0.74046	0.75244
0.3995	0.57028	0.55073	0.52347	0.49016	0.45423	0.42826	0.4308	0.47161	0.53827	0.60582	0.65818	0.69492	0.72154	0.74061	0.75236
0.39985	0.56711	0.54711	0.51944	0.48605	0.45071	0.42639	0.43143	0.47426	0.54142	0.60823	0.65963	0.69572	0.72201	0.74074	0.75226
0.4002	0.56387	0.54341	0.51535	0.48194	0.44726	0.42468	0.43223	0.47699	0.54455	0.61059	0.66102	0.6965	0.72246	0.74085	0.75215
0.40055	0.56055	0.53966	0.51123	0.47783	0.44389	0.42312	0.43318	0.4798	0.54766	0.61288	0.66237	0.69726	0.72288	0.74094	0.75203
0.4009	0.55715	0.53584	0.50706	0.47374	0.44062	0.42174	0.4343	0.48266	0.55075	0.61511	0.66368	0.698	0.72329	0.74101	0.75189
0.40125	0.55369	0.53195	0.50287	0.46967	0.43744	0.42051	0.43556	0.48558	0.5538	0.61729	0.66495	0.69871	0.72368	0.74106	0.75175
0.4016	0.55015	0.52801	0.49864	0.46562	0.43436	0.41947	0.43697	0.48856	0.55683	0.61941	0.66617	0.6994	0.72405	0.74108	0.75159
0.40195	0.54654	0.52401	0.49439	0.4616	0.4314	0.41859	0.43853	0.49158	0.55982	0.62148	0.66736	0.70008	0.7244	0.74109	0.75142
0.4023	0.54286	0.51995	0.49012	0.45763	0.42855	0.4179	0.44023	0.49464	0.56278	0.62349	0.66852	0.70073	0.72474	0.74108	0.75124
0.40265	0.53911	0.51585	0.48584	0.4537	0.42584	0.41738	0.44206	0.49774	0.5657	0.62544	0.66964	0.70137	0.72505	0.74106	0.75106
0.403	0.5353	0.51169	0.48155	0.44983	0.42325	0.41704	0.44402	0.50087	0.56858	0.62734	0.67072	0.70199	0.72535	0.74101	0.75086
0.40335	0.53142	0.5075	0.47726	0.44602	0.42081	0.41689	0.44611	0.50402	0.57142	0.62919	0.67178	0.70259	0.72563	0.74095	0.75066
0.4037	0.52747	0.50326	0.47298	0.44229	0.41852	0.41692	0.44831	0.5072	0.57422	0.63099	0.67281	0.70318	0.72589	0.74088	0.75045
0.40405	0.52347	0.49898	0.46871	0.43863	0.41639	0.41713	0.45063	0.51039	0.57697	0.63274	0.67381	0.70376	0.72613	0.74079	0.75023
0.4044	0.51941	0.49468	0.46445	0.43506	0.41442	0.41752	0.45305	0.51359	0.57968	0.63445	0.67478	0.70431	0.72636	0.74069	0.75001
0.40475	0.51529	0.49035	0.46022	0.43159	0.41261	0.4181	0.45558	0.5168	0.58235	0.6361	0.67573	0.70486	0.72657	0.74057	0.74978
0.4051	0.51113	0.48599	0.45603	0.42823	0.41098	0.41885	0.4582	0.52002	0.58497	0.63772	0.67666	0.70539	0.72676	0.74044	0.74954
0.40545	0.50691	0.48163	0.45188	0.42498	0.40953	0.41978	0.46091	0.52323	0.58754	0.63929	0.67757	0.7059	0.72694	0.74031	0.7493
0.4058	0.50265	0.47725	0.44778	0.42185	0.40827	0.42088	0.46371	0.52644	0.59007	0.64082	0.67845	0.70641	0.7271	0.74016	0.74906
0.40615	0.49836	0.47287	0.44374	0.41886	0.40719	0.42215	0.46658	0.52964	0.59255	0.64232	0.67932	0.7069	0.72725	0.74001	0.74881
0.4065	0.49402	0.4685	0.43977	0.41601	0.40631	0.42359	0.46953	0.53284	0.59498	0.64378	0.68017	0.70738	0.72738	0.73984	0.74856
0.40685	0.48966	0.46414	0.43587	0.4133	0.40563	0.42519	0.47253	0.53601	0.59737	0.6452	0.681	0.70785	0.72749	0.73967	0.7483
0.4072	0.48528	0.45979	0.43206	0.41075	0.40514	0.42694	0.4756	0.53917	0.59971	0.64659	0.68182	0.7083	0.72759	0.73949	0.74804
0.40755	0.48087	0.45548	0.42834	0.40837	0.40485	0.42885	0.47873	0.54231	0.602	0.64794	0.68262	0.70874	0.72768	0.73931	0.74777
0.4079	0.47645	0.45119	0.42473	0.40616	0.40477	0.43091	0.4819	0.54542	0.60424	0.64927	0.68341	0.70917	0.72776	0.73912	0.7475
0.40825	0.47202	0.44695	0.42123	0.40413	0.40489	0.43311	0.48511	0.54851	0.60644	0.65057	0.68418	0.70959	0.72782	0.73892	0.74723
0.4086	0.4676	0.44276	0.41785	0.40228	0.40521	0.43544	0.48836	0.55157	0.6086	0.65184	0.68494	0.71	0.72786	0.73873	0.74696
0.40895	0.46317	0.43862	0.41461	0.40063	0.40573	0.4379	0.49165	0.5546	0.61071	0.65309	0.68569	0.71039	0.7279	0.73852	0.74668
0.4093	0.45876	0.43456	0.4115	0.39918	0.40645	0.44049	0.49495	0.55759	0.61277	0.65431	0.68643	0.71078	0.72792	0.73832	0.74639
0.40965	0.45438	0.43057	0.40855	0.39793	0.40737	0.44319	0.49828	0.56056	0.61479	0.65551	0.68715	0.71115	0.72793	0.73811	0.74611
0.41	0.45001	0.42667	0.40575	0.39688	0.40848	0.446	0.50163	0.56348	0.61677	0.65668	0.68787	0.7115	0.72793	0.7379	0.74581
0.41035	0.44569	0.42286	0.40312	0.39605	0.40978	0.44891	0.50499	0.56637	0.6187	0.65784	0.68857	0.71185	0.72791	0.73768	0.74552
0.4107	0.44141	0.41916	0.40067	0.39543	0.41127	0.45191	0.50835	0.56921	0.62059	0.65897	0.68926	0.71217	0.72788	0.73747	0.74522
0.41105	0.43718	0.41557	0.3984	0.39503	0.41294	0.45501	0.51171	0.57201	0.62244	0.66009	0.68994	0.71249	0.72784	0.73725	0.74491
0.4114	0.43301	0.41211	0.39631	0.39484	0.41479	0.45818	0.51508	0.57477	0.62425	0.66118	0.6906	0.71279	0.72779	0.73702	0.74459
0.41175	0.42891	0.40877	0.39443	0.39487	0.4168	0.46143	0.51843	0.57749	0.62602	0.66226	0.69125	0.71307	0.72773	0.7368	0.74427
0.4121	0.42488	0.40558	0.39274	0.39512	0.41898	0.46474	0.52178	0.58016	0.62775	0.66332	0.69189	0.71334	0.72765	0.73657	0.74394
0.41245	0.42095	0.40254	0.39126	0.39558	0.42132	0.46811	0.5251	0.58278	0.62944	0.66436	0.69252	0.71359	0.72757	0.73633	0.7436
0.4128	0.41711	0.39966	0.39	0.39625	0.4238	0.47153	0.52841	0.58535	0.63109	0.66539	0.69313	0.71383	0.72747	0.73609	0.74325
0.41315	0.41337	0.39695	0.38895	0.39713	0.42642	0.47499	0.5317	0.58788	0.6327	0.66639	0.69372	0.71405	0.72735	0.73585	0.74289
0.4135	0.40975	0.39441	0.38811	0.39822	0.42918	0.47849	0.53496	0.59035	0.63427	0.66738	0.6943	0.71424	0.72723	0.7356	0.74251
0.41385	0.40626	0.39206	0.3875	0.39951	0.43206	0.48203	0.53819	0.59277	0.6358	0.66835	0.69486	0.71442	0.72709	0.73534	0.74213
0.4142	0.40289	0.3899	0.38711	0.401	0.43505	0.48558	0.54138	0.59514	0.6373	0.6693	0.6954	0.71458	0.72693	0.73507	0.74172
0.41455	0.39967	0.38793	0.38694	0.40267	0.43815	0.48915	0.54454	0.59746	0.63876	0.67023	0.69592	0.71471	0.72676	0.73479	0.74131
0.4149	0.39659	0.38617	0.38699	0.40452	0.44135	0.49273	0.54766	0.59972	0.64018	0.67114	0.69642	0.71482	0.72657	0.7345	0.74087
0.41525	0.39367	0.38461	0.38726	0.40655	0.44464	0.49632	0.55074	0.60193	0.64156	0.67203	0.69689	0.71491	0.72637	0.7342	0.74042
0.4156	0.39092	0.38326	0.38774	0.40875	0.448	0.4999	0.55376	0.60408	0.6429	0.67289	0.69734	0.71497	0.72615	0.73388	0.73994
0.41595	0.38834	0.38213	0.38844	0.41111	0.45144	0.50347	0.55674	0.60617	0.6442	0.67373	0.69777	0.71501	0.72591	0.73355	0.73944
0.4163	0.38594	0.38122	0.38935	0.41361	0.45494	0.50702	0.55967	0.60821	0.64547	0.67454	0.69816	0.71502	0.72566	0.7332	0.73892
0.41665	0.38372	0.38052	0.39046	0.41626	0.45849	0.51056	0.56255	0.61019	0.64669	0.67533	0.69853	0.715	0.72538	0.73283	0.73838
0.417	0.3817	0.38005	0.39177	0.41903	0.46208	0.51407	0.56536	0.61211	0.64788	0.67608	0.69886	0.71495	0.72508	0.73244	0.7378
0.41735	0.37987	0.37979	0.39326	0.42193	0.46571	0.51754	0.56812	0.61396	0.64902	0.67681	0.69917	0.71487	0.72475	0.73202	0.7372
0.4177	0.37825	0.37975	0.39494	0.42493	0.46936	0.52098	0.57081	0.61576	0.65012	0.67751	0.69943	0.71475	0.7244	0.73158	0.73657
0.41805	0.37683	0.37993	0.3968	0.42804	0.47303	0.52437	0.57344	0.6175	0.65118	0.67816	0.69966	0.7146	0.72403	0.73111	0.7359
0.4184	0.37561	0.38032	0.39882	0.43124	0.47671	0.52772	0.57601	0.61918	0.6522	0.67879	0.69986	0.71442	0.72363	0.73062	0.7352
0.41875	0.37461	0.38092	0.401	0.43452	0.48039	0.53101	0.5785	0.62079	0.65317	0.67937	0.70001	0.7142	0.7232	0.73009	0.73446
0.4191	0.37381	0.38172	0.40333	0.43787	0.48406	0.53425	0.58093	0.62234	0.65409	0.67992	0.70012	0.71394	0.72273	0.72952	0.73368
0.41945	0.37323	0.38273	0.4058	0.44127	0.48772	0.53742	0.58328	0.62382	0.65497	0.68042	0.70018	0.71364	0.72224	0.72892	0.73286
0.4198	0.37286	0.38392	0.40839	0.44473	0.49135	0.54053	0.58556	0.62524	0.6558	0.68087	0.7002	0.7133	0.72171	0.72828	0.732
0.42015	0.3727	0.3853	0.4111	0.44823	0.49495	0.54357	0.58776	0.62659	0.65658	0.68128	0.70017	0.71292	0.72114	0.7276	0.7311
0.4205	0.37274	0.38685	0.41392	0.45176	0.49852	0.54653	0.58988	0.62787	0.65731	0.68164	0.70009	0.71249	0.72054	0.72687	0.73015
0.42085	0.37298	0.38857	0.41683	0.4553	0.50204	0.54942	0.59192	0.62909	0.65799	0.68194	0.69996	0.71202	0.7199	0.7261	0.72915
0.4212	0.37343	0.39045	0.41983	0.45886	0.5055	0.55222	0.59389	0.63024	0.65861	0.68219	0.69977	0.7115	0.71921	0.72528	0.7281
0.42155	0.37406	0.39248	0.42291	0.46242	0.50892	0.55494	0.59576	0.63131	0.65917	0.68239	0.69953	0.71093	0.71848	0.72441	0.72699
0.4219	0.37489	0.39465	0.42605	0.46598	0.51226	0.55757	0.59756	0.63232	0.65968	0.68252	0.69923	0.71031	0.71771	0.72349	0.72584
0.42225	0.37589	0.39695	0.42924	0.46952	0.51554	0.56011	0.59927	0.63325	0.66013	0.68259	0.69887	0.70964	0.71689	0.72251	0.72463
0.4226	0.37707	0.39937	0.43248	0.47303	0.51874	0.56256	0.60089	0.63412	0.66052	0.6826	0.69845	0.70891	0.71601	0.72147	0.72336
0.42295	0.37842	0.4019	0.43575	0.47651	0.52187	0.56491	0.60242	0.6349	0.66085	0.68255	0.69797	0.70813	0.71509	0.72038	0.72203
0.4233	0.37992	0.40453	0.43905	0.47995	0.52491	0.56717	0.60386	0.63562	0.66111	0.68243	0.69742	0.70729	0.71411	0.71922	0.72064
0.42365	0.38157	0.40724	0.44235	0.48334	0.52785	0.56932	0.60522	0.63626	0.66131	0.68223	0.69681	0.7064	0.71308	0.718	0.71918
0.424	0.38336	0.41003	0.44567	0.48668	0.53071	0.57137	0.60648	0.63682	0.66144	0.68197	0.69614	0.70545	0.71199	0.71672	0.71767
0.42435	0.38528	0.41289	0.44897	0.48996	0.53346	0.57332	0.60764	0.63731	0.6615	0.68163	0.69539	0.70444	0.71085	0.71537	0.71609
0.4247	0.38732	0.4158	0.45227	0.49317	0.53612	0.57516	0.60872	0.63771	0.6615	0.68122	0.69458	0.70337	0.70964	0.71395	0.71444
0.42505	0.38947	0.41875	0.45554	0.4963	0.53866	0.57689	0.6097	0.63804	0.66141	0.68073	0.69369	0.70223	0.70837	0.71246	0.71273
0.4254	0.39172	0.42174	0.45878	0.49935	0.5411	0.57851	0.61058	0.63829	0.66126	0.68016	0.69274	0.70104	0.70704	0.7109	0.71095
0.42575	0.39407	0.42476	0.46198	0.50232	0.54343	0.58002	0.61137	0.63847	0.66103	0.67951	0.69171	0.69978	0.70564	0.70927	0.7091
0.4261	0.39649	0.42779	0.46514	0.5052	0.54564	0.58142	0.61206	0.63856	0.66073	0.67879	0.69061	0.69845	0.70417	0.70757	0.70718
0.42645	0.39898	0.43083	0.46824	0.50798	0.54774	0.58271	0.61266	0.63857	0.66034	0.67798	0.68944	0.69706	0.70264	0.70579	0.70519
0.4268	0.40153	0.43386	0.47129	0.51067	0.54971	0.58389	0.61316	0.63849	0.65988	0.67709	0.68819	0.6956	0.70104	0.70394	0.70313
0.42715	0.40414	0.43688	0.47426	0.51325	0.55157	0.58496	0.61356	0.63834	0.65934	0.67611	0.68688	0.69408	0.69938	0.70201	0.701
0.4275	0.40678	0.43988	0.47717	0.51572	0.55331	0.58591	0.61387	0.63811	0.65872	0.67505	0.68548	0.69249	0.69764	0.70001	0.6988
0.42785	0.40945	0.44285	0.47999	0.51808	0.55492	0.58675	0.61408	0.63779	0.65802	0.67391	0.68402	0.69083	0.69583	0.69794	0.69654
0.4282	0.41215	0.44579	0.48274	0.52033	0.5564	0.58748	0.61419	0.63739	0.65724	0.67269	0.68248	0.68911	0.69395	0.69579	0.6942
0.42855	0.41486	0.44868	0.48539	0.52246	0.55777	0.58809	0.6142	0.6369	0.65638	0.67138	0.68086	0.68732	0.692	0.69357	0.69179
0.4289	0.41757	0.45152	0.48795	0.52447	0.55901	0.5886	0.61412	0.63634	0.65543	0.66999	0.67918	0.68546	0.68998	0.69127	0.68932
0.42925	0.42028	0.4543	0.49042	0.52637	0.56012	0.58899	0.61394	0.63569	0.6544	0.66851	0.67742	0.68354	0.68789	0.68891	0.68678
0.4296	0.42297	0.45702	0.49279	0.52814	0.56111	0.58927	0.61367	0.63496	0.65329	0.66696	0.67559	0.68155	0.68573	0.68647	0.68417
0.42995	0.42565	0.45967	0.49505	0.52979	0.56197	0.58945	0.6133	0.63415	0.65209	0.66532	0.67369	0.67949	0.6835	0.68396	0.6815
0.4303	0.4283	0.46224	0.49721	0.53131	0.56271	0.58952	0.61285	0.63326	0.65082	0.6636	0.67173	0.67738	0.68121	0.68139	0.67877
0.43065	0.43091	0.46474	0.49926	0.53272	0.56333	0.58948	0.61229	0.63229	0.64946	0.66181	0.66969	0.67519	0.67884	0.67875	0.67598
0.431	0.43349	0.46715	0.50119	0.53399	0.56383	0.58934	0.61165	0.63124	0.64803	0.65993	0.66759	0.67295	0.67641	0.67604	0.67313
0.43135	0.43602	0.46947	0.50302	0.53514	0.56421	0.5891	0.61092	0.63011	0.64651	0.65799	0.66543	0.67065	0.67392	0.67328	0.67023
0.4317	0.4385	0.47171	0.50473	0.53617	0.56448	0.58876	0.61011	0.6289	0.64492	0.65597	0.6632	0.66828	0.67136	0.67046	0.66727
0.43205	0.44092	0.47385	0.50633	0.53708	0.56462	0.58832	0.6092	0.62762	0.64325	0.65388	0.66092	0.66586	0.66874	0.66758	0.66427
0.4324	0.44328	0.47589	0.50781	0.53787	0.56466	0.58778	0.60822	0.62627	0.64151	0.65172	0.65858	0.66339	0.66606	0.66465	0.66122
0.43275	0.44558	0.47784	0.50918	0.53853	0.56459	0.58715	0.60715	0.62484	0.6397	0.6495	0.65618	0.66086	0.66333	0.66167	0.65813
0.4331	0.44781	0.47968	0.51043	0.53908	0.56441	0.58644	0.606	0.62334	0.63781	0.64722	0.65373	0.65828	0.66055	0.65865	0.655
0.43345	0.44996	0.48143	0.51157	0.53951	0.56413	0.58564	0.60478	0.62178	0.63586	0.64488	0.65123	0.65566	0.65772	0.65558	0.65183
0.4338	0.45204	0.48307	0.51259	0.53983	0.56374	0.58475	0.60348	0.62015	0.63385	0.64248	0.64869	0.65299	0.65484	0.65248	0.64864
0.43415	0.45404	0.4846	0.51351	0.54004	0.56327	0.58379	0.60212	0.61846	0.63177	0.64003	0.64611	0.65028	0.65192	0.64935	0.64542
0.4345	0.45596	0.48604	0.51431	0.54014	0.5627	0.58275	0.60068	0.6167	0.62963	0.63754	0.64348	0.64754	0.64896	0.6462	0.64218
0.43485	0.4578	0.48737	0.51501	0.54014	0.56204	0.58164	0.59919	0.61489	0.62744	0.63501	0.64083	0.64476	0.64597	0.64302	0.63892
0.4352	0.45956	0.4886	0.5156	0.54004	0.5613	0.58046	0.59763	0.61303	0.6252	0.63243	0.63814	0.64195	0.64295	0.63982	0.63566
0.43555	0.46123	0.48973	0.51608	0.53984	0.56048	0.57921	0.59601	0.61112	0.62291	0.62982	0.63543	0.63911	0.63991	0.63661	0.63239
0.4359	0.46282	0.49076	0.51647	0.53956	0.55959	0.57791	0.59435	0.60916	0.62057	0.62719	0.63269	0.63626	0.63684	0.6334	0.62912
0.43625	0.46433	0.49169	0.51676	0.53918	0.55862	0.57655	0.59263	0.60715	0.6182	0.62453	0.62994	0.63338	0.63377	0.63019	0.62586
0.4366	0.46575	0.49252	0.51696	0.53872	0.5576	0.57515	0.59087	0.60511	0.61579	0.62185	0.62718	0.6305	0.63068	0.62698	0.62261
0.43695	0.46709	0.49327	0.51707	0.53819	0.55652	0.57369	0.58907	0.60304	0.61336	0.61916	0.6244	0.6276	0.62759	0.62379	0.61938
0.4373	0.46835	0.49392	0.5171	0.53759	0.55538	0.5722	0.58724	0.60093	0.6109	0.61647	0.62163	0.62471	0.62451	0.62062	0.61618
0.43765	0.46953	0.49449	0.51704	0.53691	0.5542	0.57067	0.58537	0.5988	0.60842	0.61377	0.61886	0.62182	0.62143	0.61747	0.61302
0.438	0.47064	0.49498	0.51692	0.53618	0.55298	0.56911	0.58348	0.59665	0.60593	0.61108	0.6161	0.61893	0.61838	0.61436	0.60989
0.43835	0.47166	0.49538	0.51672	0.5354	0.55173	0.56753	0.58157	0.59448	0.60343	0.60839	0.61335	0.61606	0.61534	0.61129	0.60681
0.4387	0.47262	0.49572	0.51646	0.53456	0.55045	0.56593	0.57965	0.5923	0.60093	0.60573	0.61062	0.61322	0.61233	0.60826	0.60378
0.43905	0.47351	0.49598	0.51614	0.53369	0.54914	0.56432	0.57772	0.59011	0.59844	0.60309	0.60791	0.6104	0.60936	0.60528	0.60081
0.4394	0.47433	0.49618	0.51577	0.53278	0.54782	0.56269	0.57578	0.58793	0.59596	0.60047	0.60524	0.60761	0.60643	0.60237	0.59791
0.43975	0.47509	0.49633	0.51535	0.53184	0.54649	0.56107	0.57384	0.58575	0.59349	0.59789	0.6026	0.60486	0.60356	0.59952	0.59509
0.4401	0.4758	0.49641	0.51489	0.53088	0.54516	0.55945	0.57192	0.58359	0.59105	0.59536	0.60001	0.60215	0.60073	0.59675	0.59235
0.44045	0.47645	0.49646	0.5144	0.5299	0.54383	0.55784	0.57001	0.58144	0.58863	0.59287	0.59747	0.5995	0.59798	0.59406	0.58969
0.4408	0.47705	0.49645	0.51388	0.52892	0.54251	0.55624	0.56812	0.57932	0.58625	0.59043	0.59498	0.5969	0.59529	0.59145	0.58714
0.44115	0.47761	0.49642	0.51334	0.52793	0.54121	0.55467	0.56625	0.57722	0.58392	0.58806	0.59255	0.59437	0.59268	0.58894	0.58468
0.4415	0.47813	0.49635	0.51279	0.52695	0.53993	0.55312	0.56442	0.57516	0.58164	0.58575	0.59019	0.59191	0.59016	0.58653	0.58233
0.44185	0.47861	0.49626	0.51223	0.52598	0.53868	0.55161	0.56263	0.57315	0.57941	0.58352	0.5879	0.58953	0.58773	0.58423	0.5801
0.4422	0.47907	0.49615	0.51167	0.52504	0.53747	0.55013	0.56088	0.57118	0.57725	0.58136	0.58569	0.58723	0.5854	0.58204	0.57799
0.44255	0.47951	0.49604	0.51111	0.52412	0.5363	0.5487	0.55918	0.56926	0.57515	0.57929	0.58356	0.58502	0.58317	0.57997	0.57601
0.4429	0.47992	0.49592	0.51057	0.52323	0.53517	0.54733	0.55753	0.56741	0.57313	0.57731	0.58152	0.5829	0.58105	0.57802	0.57416
0.44325	0.48033	0.4958	0.51005	0.52238	0.5341	0.54601	0.55595	0.56562	0.57119	0.57543	0.57958	0.58089	0.57905	0.5762	0.57244
0.4436	0.48073	0.4957	0.50956	0.52158	0.53309	0.54475	0.55444	0.56391	0.56935	0.57364	0.57774	0.57898	0.57717	0.57452	0.57087
0.44395	0.48114	0.49561	0.5091	0.52083	0.53215	0.54355	0.55301	0.56227	0.56759	0.57196	0.576	0.57718	0.57543	0.57297	0.56945
0.4443	0.48155	0.49555	0.50868	0.52014	0.53128	0.54244	0.55165	0.56072	0.56594	0.57039	0.57437	0.5755	0.57381	0.57157	0.56817
0.44465	0.48197	0.49551	0.50831	0.51951	0.53048	0.54139	0.55038	0.55925	0.56439	0.56894	0.57286	0.57395	0.57234	0.57031	0.56705
0.445	0.48241	0.49551	0.50799	0.51895	0.52976	0.54043	0.54919	0.55788	0.56295	0.5676	0.57147	0.57252	0.571	0.5692	0.56609
0.44535	0.48288	0.49556	0.50773	0.51847	0.52913	0.53956	0.54811	0.55661	0.56163	0.56639	0.57019	0.57122	0.56981	0.56825	0.56529
0.4457	0.48337	0.49565	0.50754	0.51807	0.52859	0.53878	0.54712	0.55545	0.56042	0.5653	0.56905	0.57006	0.56878	0.56745	0.56465
0.44605	0.48391	0.4958	0.50741	0.51776	0.52814	0.5381	0.54624	0.55439	0.55934	0.56434	0.56803	0.56904	0.56789	0.5668	0.56417
0.4464	0.48448	0.49602	0.50736	0.51754	0.52779	0.53751	0.54546	0.55345	0.55839	0.56351	0.56715	0.56815	0.56716	0.56631	0.56385
0.44675	0.4851	0.49629	0.50739	0.51741	0.52754	0.53703	0.5448	0.55262	0.55757	0.56282	0.5664	0.56742	0.56659	0.56598	0.5637
0.4471	0.48578	0.49664	0.50751	0.51738	0.52739	0.53665	0.54425	0.55192	0.55689	0.56226	0.56578	0.56683	0.56617	0.5658	0.56371
0.44745	0.48651	0.49707	0.50772	0.51745	0.52735	0.53638	0.54382	0.55134	0.55634	0.56183	0.56531	0.56638	0.56592	0.56578	0.56388
0.4478	0.4873	0.49757	0.50801	0.51762	0.52741	0.53622	0.54351	0.55089	0.55592	0.56154	0.56497	0.56609	0.56582	0.56592	0.56421
0.44815	0.48816	0.49816	0.50841	0.5179	0.52758	0.53617	0.54332	0.55056	0.55565	0.56139	0.56478	0.56594	0.56588	0.56621	0.56471
0.4485	0.48909	0.49884	0.5089	0.51829	0.52787	0.53624	0.54326	0.55037	0.55552	0.56138	0.56472	0.56595	0.5661	0.56666	0.56535
0.44885	0.49009	0.49961	0.5095	0.51879	0.52826	0.53642	0.54332	0.5503	0.55553	0.5615	0.5648	0.5661	0.56647	0.56725	0.56616
0.4492	0.49117	0.50048	0.5102	0.5194	0.52877	0.53672	0.54351	0.55037	0.55568	0.56175	0.56503	0.56641	0.567	0.56799	0.5671
0.44955	0.49233	0.50144	0.511	0.52013	0.52938	0.53714	0.54382	0.55058	0.55598	0.56214	0.56539	0.56686	0.56768	0.56887	0.5682
0.4499	0.49357	0.5025	0.51191	0.52096	0.53011	0.53768	0.54427	0.55092	0.55641	0.56266	0.56588	0.56745	0.5685	0.56989	0.56943
0.45025	0.4949	0.50365	0.51293	0.52191	0.53095	0.53833	0.54483	0.55139	0.55698	0.56331	0.56652	0.56819	0.56947	0.57105	0.5708
0.4506	0.49631	0.50491	0.51405	0.52296	0.5319	0.5391	0.54553	0.55199	0.55768	0.56409	0.56728	0.56907	0.57058	0.57233	0.5723
0.45095	0.49781	0.50628	0.51528	0.52413	0.53296	0.53998	0.54635	0.55273	0.55852	0.56498	0.56817	0.57009	0.57183	0.57374	0.57393
0.4513	0.4994	0.50774	0.51662	0.5254	0.53412	0.54097	0.54729	0.55359	0.55949	0.566	0.56919	0.57123	0.5732	0.57527	0.57567
0.45165	0.50108	0.5093	0.51806	0.52678	0.53539	0.54208	0.54835	0.55458	0.56059	0.56713	0.57033	0.57251	0.5747	0.57691	0.57752
0.452	0.50284	0.51096	0.51961	0.52827	0.53675	0.5433	0.54952	0.55569	0.56181	0.56838	0.57159	0.57391	0.57632	0.57866	0.57947
0.45235	0.5047	0.51272	0.52125	0.52985	0.53822	0.54462	0.55081	0.55693	0.56315	0.56973	0.57296	0.57543	0.57805	0.58051	0.58153
0.4527	0.50664	0.51458	0.523	0.53154	0.53978	0.54605	0.55221	0.55828	0.5646	0.57119	0.57444	0.57706	0.57989	0.58245	0.58367
0.45305	0.50866	0.51653	0.52484	0.53331	0.54143	0.54757	0.55372	0.55974	0.56616	0.57274	0.57603	0.5788	0.58183	0.58449	0.5859
0.4534	0.51077	0.51857	0.52677	0.53518	0.54317	0.54919	0.55533	0.56131	0.56783	0.57438	0.57771	0.58064	0.58386	0.5866	0.5882
0.45375	0.51296	0.5207	0.52879	0.53713	0.54499	0.55091	0.55703	0.56299	0.56959	0.57611	0.57949	0.58258	0.58598	0.58879	0.59058
0.4541	0.51523	0.52292	0.5309	0.53917	0.54689	0.55271	0.55883	0.56476	0.57144	0.57792	0.58136	0.5846	0.58817	0.59105	0.59301
0.45445	0.51758	0.52521	0.53309	0.54128	0.54887	0.5546	0.56072	0.56663	0.57339	0.57981	0.58331	0.58671	0.59044	0.59336	0.5955
0.4548	0.52	0.52759	0.53536	0.54347	0.55092	0.55657	0.56269	0.56859	0.57541	0.58176	0.58533	0.58889	0.59277	0.59573	0.59803
0.45515	0.52249	0.53003	0.53769	0.54572	0.55303	0.55862	0.56474	0.57063	0.5775	0.58378	0.58743	0.59115	0.59516	0.59815	0.6006
0.4555	0.52505	0.53254	0.5401	0.54804	0.55521	0.56073	0.56686	0.57275	0.57967	0.58586	0.58958	0.59346	0.5976	0.60061	0.6032
0.45585	0.52766	0.53512	0.54257	0.55042	0.55744	0.56291	0.56904	0.57493	0.58189	0.58799	0.5918	0.59583	0.60008	0.6031	0.60583
0.4562	0.53034	0.53775	0.54509	0.55284	0.55973	0.56515	0.57129	0.57718	0.58417	0.59016	0.59407	0.59825	0.6026	0.60562	0.60848
0.45655	0.53307	0.54044	0.54767	0.55532	0.56206	0.56744	0.57359	0.57949	0.58649	0.59238	0.59638	0.60071	0.60514	0.60816	0.61114
0.4569	0.53584	0.54318	0.55029	0.55784	0.56443	0.56978	0.57594	0.58185	0.58886	0.59462	0.59873	0.60321	0.60771	0.61071	0.6138
0.45725	0.53866	0.54595	0.55295	0.56039	0.56684	0.57217	0.57833	0.58426	0.59126	0.5969	0.60111	0.60573	0.61029	0.61327	0.61645
0.4576	0.54152	0.54876	0.55565	0.56298	0.56928	0.57459	0.58075	0.58671	0.59368	0.5992	0.60352	0.60827	0.61288	0.61583	0.61911
0.45795	0.54441	0.55161	0.55839	0.56559	0.57175	0.57705	0.58321	0.58918	0.59613	0.60151	0.60595	0.61083	0.61547	0.61839	0.62174
0.4583	0.54734	0.55448	0.56114	0.56822	0.57424	0.57953	0.58569	0.59169	0.59859	0.60384	0.60839	0.6134	0.61806	0.62094	0.62436
0.45865	0.55028	0.55737	0.56391	0.57087	0.57674	0.58204	0.58819	0.59421	0.60106	0.60617	0.61084	0.61596	0.62063	0.62348	0.62695
0.459	0.55324	0.56027	0.5667	0.57353	0.57926	0.58456	0.5907	0.59675	0.60353	0.60851	0.6133	0.61853	0.62319	0.626	0.62951
0.45935	0.55622	0.56319	0.5695	0.5762	0.58179	0.5871	0.59322	0.59929	0.606	0.61084	0.61575	0.62108	0.62573	0.62849	0.63204
0.4597	0.5592	0.5661	0.5723	0.57886	0.58432	0.58964	0.59574	0.60183	0.60846	0.61316	0.61819	0.62361	0.62824	0.63095	0.63453
0.46005	0.56218	0.56902	0.5751	0.58152	0.58685	0.59218	0.59826	0.60437	0.6109	0.61546	0.62062	0.62613	0.63072	0.63339	0.63697
0.4604	0.56516	0.57192	0.5779	0.58417	0.58937	0.59472	0.60077	0.6069	0.61332	0.61775	0.62303	0.62862	0.63317	0.63578	0.63937
0.46075	0.56814	0.57482	0.58068	0.58681	0.59189	0.59725	0.60326	0.60941	0.61571	0.62001	0.62541	0.63107	0.63557	0.63813	0.64171
0.4611	0.5711	0.5777	0.58344	0.58944	0.59439	0.59977	0.60573	0.61191	0.61808	0.62225	0.62777	0.63349	0.63793	0.64045	0.64401
0.46145	0.57404	0.58056	0.58619	0.59204	0.59687	0.60227	0.60818	0.61437	0.6204	0.62446	0.6301	0.63587	0.64024	0.64271	0.64624
0.4618	0.57696	0.58339	0.58891	0.59461	0.59934	0.60475	0.6106	0.61681	0.62269	0.62663	0.63239	0.63821	0.6425	0.64492	0.64842
0.46215	0.57986	0.58619	0.5916	0.59716	0.60178	0.6072	0.61299	0.6192	0.62493	0.62876	0.63464	0.64049	0.6447	0.64709	0.65054
0.4625	0.58272	0.58896	0.59426	0.59968	0.60419	0.60963	0.61534	0.62156	0.62713	0.63086	0.63684	0.64273	0.64685	0.6492	0.65259
0.46285	0.58555	0.59169	0.59689	0.60216	0.60657	0.61202	0.61766	0.62387	0.62927	0.63291	0.639	0.64491	0.64894	0.65125	0.65458
0.4632	0.58835	0.59437	0.59947	0.6046	0.60891	0.61437	0.61992	0.62613	0.63136	0.63491	0.64111	0.64703	0.65096	0.65324	0.65651
0.46355	0.59109	0.59701	0.60202	0.607	0.61122	0.61668	0.62215	0.62834	0.63338	0.63686	0.64316	0.64909	0.65293	0.65518	0.65837
0.4639	0.5938	0.5996	0.60451	0.60935	0.6135	0.61895	0.62432	0.6305	0.63535	0.63877	0.64516	0.65109	0.65483	0.65705	0.66016
0.46425	0.59645	0.60215	0.60696	0.61166	0.61573	0.62117	0.62643	0.63259	0.63726	0.64062	0.6471	0.65302	0.65666	0.65887	0.66188
0.4646	0.59905	0.60463	0.60936	0.61392	0.61791	0.62334	0.6285	0.63463	0.63909	0.64241	0.64898	0.65489	0.65843	0.66062	0.66354
0.46495	0.6016	0.60706	0.6117	0.61614	0.62005	0.62546	0.6305	0.63659	0.64086	0.64415	0.6508	0.65669	0.66013	0.66231	0.66513
0.4653	0.60409	0.60943	0.61399	0.6183	0.62215	0.62753	0.63245	0.63849	0.64257	0.64583	0.65256	0.65843	0.66177	0.66394	0.66666
0.46565	0.60652	0.61174	0.61622	0.6204	0.6242	0.62954	0.63433	0.64033	0.6442	0.64746	0.65426	0.66009	0.66333	0.66551	0.66812
0.466	0.60889	0.61399	0.6184	0.62245	0.62619	0.63149	0.63615	0.64209	0.64576	0.64902	0.65589	0.66169	0.66484	0.66702	0.66952
0.46635	0.61119	0.61618	0.62051	0.62445	0.62814	0.63339	0.63791	0.64377	0.64724	0.65053	0.65745	0.66322	0.66627	0.66847	0.67085
0.4667	0.61343	0.6183	0.62256	0.62639	0.63003	0.63522	0.63961	0.64539	0.64866	0.65198	0.65896	0.66467	0.66765	0.66985	0.67212
0.46705	0.61561	0.62035	0.62456	0.62827	0.63187	0.637	0.64123	0.64693	0.65	0.65336	0.66039	0.66606	0.66896	0.67118	0.67334
0.4674	0.61772	0.62234	0.62649	0.6301	0.63366	0.63871	0.6428	0.64839	0.65127	0.65469	0.66176	0.66739	0.6702	0.67245	0.6745
0.46775	0.61976	0.62426	0.62835	0.63187	0.63539	0.64036	0.64429	0.64978	0.65247	0.65596	0.66307	0.66864	0.67139	0.67367	0.6756
0.4681	0.62173	0.62612	0.63016	0.63358	0.63707	0.64195	0.64572	0.65109	0.6536	0.65717	0.66431	0.66984	0.67252	0.67483	0.67665
0.46845	0.62363	0.62791	0.6319	0.63523	0.6387	0.64347	0.64709	0.65233	0.65465	0.65832	0.66549	0.67096	0.6736	0.67594	0.67765
0.4688	0.62547	0.62964	0.63358	0.63683	0.64027	0.64493	0.64839	0.65349	0.65564	0.65941	0.66661	0.67203	0.67461	0.677	0.6786
0.46915	0.62724	0.6313	0.6352	0.63837	0.64179	0.64633	0.64962	0.65458	0.65656	0.66045	0.66767	0.67304	0.67558	0.67801	0.67951
0.4695	0.62894	0.63289	0.63676	0.63986	0.64325	0.64766	0.6508	0.65559	0.65741	0.66143	0.66868	0.67399	0.6765	0.67898	0.68038
0.46985	0.63057	0.63442	0.63826	0.64129	0.64466	0.64894	0.65191	0.65653	0.65819	0.66236	0.66962	0.67488	0.67737	0.6799	0.68121
0.4702	0.63214	0.6359	0.6397	0.64267	0.64602	0.65015	0.65295	0.6574	0.65892	0.66324	0.67051	0.67572	0.6782	0.68078	0.682
0.47055	0.63364	0.63731	0.64109	0.644	0.64733	0.65131	0.65394	0.65819	0.65958	0.66407	0.67135	0.67651	0.67899	0.68162	0.68276
0.4709	0.63508	0.63866	0.64241	0.64527	0.64859	0.6524	0.65487	0.65892	0.66018	0.66485	0.67214	0.67726	0.67974	0.68243	0.68349
0.47125	0.63646	0.63995	0.64369	0.6465	0.6498	0.65344	0.65574	0.65958	0.66073	0.66559	0.67288	0.67796	0.68045	0.6832	0.68419
0.4716	0.63778	0.64119	0.64491	0.64768	0.65096	0.65443	0.65656	0.66018	0.66122	0.66628	0.67358	0.67862	0.68114	0.68393	0.68486
0.47195	0.63905	0.64238	0.64608	0.64881	0.65207	0.65536	0.65733	0.66071	0.66167	0.66693	0.67423	0.67924	0.68179	0.68464	0.68552
0.4723	0.64025	0.64352	0.6472	0.6499	0.65314	0.65624	0.65804	0.66118	0.66206	0.66754	0.67484	0.67983	0.68242	0.68533	0.68616
0.47265	0.64141	0.64461	0.64827	0.65094	0.65416	0.65707	0.65871	0.66159	0.66241	0.66812	0.67542	0.68038	0.68302	0.68598	0.68678
0.473	0.64251	0.64565	0.6493	0.65195	0.65514	0.65785	0.65933	0.66195	0.66272	0.66866	0.67597	0.68091	0.68361	0.68662	0.68739
0.47335	0.64357	0.64665	0.65029	0.65292	0.65608	0.65858	0.6599	0.66226	0.66299	0.66916	0.67648	0.68141	0.68417	0.68724	0.68799
0.4737	0.64458	0.64762	0.65124	0.65385	0.65698	0.65928	0.66043	0.66251	0.66322	0.66964	0.67697	0.6819	0.68473	0.68784	0.68859
0.47405	0.64555	0.64854	0.65215	0.65475	0.65784	0.65993	0.66093	0.66272	0.66343	0.67009	0.67743	0.68236	0.68527	0.68843	0.68918
0.4744	0.64647	0.64943	0.65302	0.65561	0.65867	0.66054	0.66138	0.66288	0.6636	0.67052	0.67787	0.68281	0.6858	0.68901	0.68976
0.47475	0.64736	0.65029	0.65387	0.65644	0.65946	0.66112	0.6618	0.66301	0.66375	0.67092	0.67829	0.68324	0.68633	0.68957	0.69035
0.4751	0.64822	0.65112	0.65468	0.65725	0.66022	0.66166	0.66219	0.66309	0.66387	0.67131	0.6787	0.68367	0.68686	0.69013	0.69093
0.47545	0.64905	0.65192	0.65546	0.65803	0.66095	0.66217	0.66254	0.66314	0.66398	0.67167	0.6791	0.68409	0.68738	0.69069	0.69153
0.4758	0.64984	0.6527	0.65622	0.65879	0.66165	0.66265	0.66287	0.66315	0.66406	0.67203	0.67948	0.68451	0.6879	0.69124	0.69212
0.47615	0.65062	0.65346	0.65696	0.65952	0.66232	0.66311	0.66317	0.66314	0.66414	0.67237	0.67986	0.68493	0.68843	0.69178	0.69272
0.4765	0.65137	0.6542	0.65768	0.66024	0.66297	0.66354	0.66345	0.6631	0.66421	0.6727	0.68024	0.68535	0.68896	0.69233	0.69333
0.47685	0.6521	0.65492	0.65838	0.66094	0.66359	0.66395	0.6637	0.66303	0.66427	0.67302	0.68061	0.68578	0.6895	0.69288	0.69395
0.4772	0.65282	0.65564	0.65906	0.66162	0.6642	0.66434	0.66394	0.66295	0.66432	0.67334	0.68099	0.68621	0.69004	0.69343	0.69458
0.47755	0.65352	0.65634	0.65973	0.66229	0.66478	0.66471	0.66415	0.66284	0.66437	0.67366	0.68137	0.68665	0.6906	0.69399	0.69522
0.4779	0.65421	0.65704	0.66039	0.66294	0.66534	0.66507	0.66435	0.66273	0.66443	0.67398	0.68175	0.6871	0.69116	0.69455	0.69587
0.47825	0.65489	0.65773	0.66104	0.66359	0.66589	0.66541	0.66453	0.6626	0.66449	0.67429	0.68215	0.68757	0.69174	0.69511	0.69653
0.4786	0.65557	0.65842	0.66169	0.66422	0.66642	0.66574	0.6647	0.66246	0.66456	0.67461	0.68255	0.68805	0.69232	0.69568	0.6972
0.47895	0.65625	0.65911	0.66233	0.66485	0.66694	0.66607	0.66486	0.66231	0.66463	0.67494	0.68297	0.68855	0.69293	0.69626	0.69788
0.4793	0.65692	0.6598	0.66297	0.66548	0.66744	0.66639	0.66501	0.66216	0.66472	0.67527	0.6834	0.68906	0.69354	0.69685	0.69857
0.47965	0.6576	0.66049	0.6636	0.6661	0.66794	0.6667	0.66514	0.662	0.66482	0.67561	0.68384	0.68959	0.69417	0.69744	0.69928
0.48	0.65828	0.66118	0.66424	0.66671	0.66842	0.667	0.66527	0.66185	0.66493	0.67596	0.6843	0.69014	0.6948	0.69804	0.69999
0.48035	0.65897	0.66189	0.66488	0.66733	0.6689	0.66731	0.66539	0.66169	0.66506	0.67632	0.68478	0.69071	0.69546	0.69865	0.70071
0.4807	0.65967	0.6626	0.66552	0.66794	0.66937	0.66761	0.6655	0.66154	0.66521	0.67669	0.68527	0.6913	0.69612	0.69927	0.70144
0.48105	0.66037	0.66332	0.66617	0.66855	0.66983	0.66791	0.6656	0.66139	0.66537	0.67707	0.68579	0.6919	0.6968	0.69989	0.70217
0.4814	0.66108	0.66405	0.66682	0.66916	0.67028	0.66822	0.66569	0.66125	0.66556	0.67747	0.68632	0.69253	0.69748	0.70052	0.70291
0.48175	0.66181	0.66479	0.66747	0.66978	0.67074	0.66852	0.66578	0.66112	0.66577	0.67788	0.68687	0.69317	0.69818	0.70116	0.70366
0.4821	0.66255	0.66554	0.66814	0.67039	0.67119	0.66882	0.66586	0.661	0.666	0.67831	0.68744	0.69383	0.69888	0.7018	0.7044
0.48245	0.6633	0.6663	0.66881	0.67101	0.67163	0.66913	0.66593	0.66088	0.66625	0.67875	0.68803	0.6945	0.69959	0.70245	0.70515
0.4828	0.66407	0.66708	0.66949	0.67163	0.67207	0.66944	0.66599	0.66078	0.66652	0.67921	0.68864	0.6952	0.70031	0.7031	0.7059
0.48315	0.66485	0.66786	0.67018	0.67225	0.67251	0.66975	0.66605	0.66068	0.66682	0.67968	0.68927	0.6959	0.70103	0.70375	0.70664
0.4835	0.66565	0.66866	0.67088	0.67288	0.67295	0.67006	0.66609	0.6606	0.66714	0.68017	0.68991	0.69662	0.70176	0.7044	0.70738
0.48385	0.66646	0.66947	0.67158	0.67351	0.67339	0.67037	0.66613	0.66053	0.66748	0.68067	0.69057	0.69735	0.70249	0.70505	0.70811
0.4842	0.66728	0.67029	0.6723	0.67414	0.67382	0.67068	0.66615	0.66048	0.66784	0.68119	0.69124	0.69809	0.70321	0.70571	0.70883
0.48455	0.66812	0.67112	0.67302	0.67477	0.67426	0.67099	0.66616	0.66043	0.66823	0.68172	0.69193	0.69884	0.70393	0.70636	0.70954
0.4849	0.66897	0.67196	0.67374	0.6754	0.67469	0.6713	0.66616	0.6604	0.66863	0.68227	0.69263	0.69959	0.70465	0.707	0.71024
0.48525	0.66984	0.6728	0.67448	0.67603	0.67512	0.67161	0.66614	0.66038	0.66905	0.68283	0.69333	0.70035	0.70536	0.70764	0.71092
0.4856	0.67072	0.67366	0.67522	0.67666	0.67554	0.67192	0.66611	0.66037	0.66949	0.6834	0.69405	0.7011	0.70607	0.70827	0.71159
0.48595	0.6716	0.67452	0.67596	0.67729	0.67597	0.67222	0.66606	0.66037	0.66995	0.68398	0.69478	0.70186	0.70676	0.7089	0.71225
0.4863	0.6725	0.67539	0.67671	0.67792	0.67639	0.67251	0.66599	0.66038	0.67043	0.68457	0.69551	0.70262	0.70744	0.70952	0.71288
0.48665	0.67341	0.67626	0.67747	0.67855	0.6768	0.67279	0.6659	0.6604	0.67092	0.68517	0.69624	0.70336	0.70811	0.71012	0.71349
0.487	0.67432	0.67713	0.67822	0.67917	0.67721	0.67307	0.6658	0.66043	0.67142	0.68578	0.69697	0.70411	0.70876	0.71071	0.71408
0.48735	0.67524	0.678	0.67898	0.67979	0.67762	0.67333	0.66566	0.66047	0.67193	0.6864	0.69771	0.70484	0.7094	0.71129	0.71464
0.4877	0.67616	0.67887	0.67973	0.6804	0.67802	0.67358	0.66551	0.66051	0.67245	0.68702	0.69843	0.70556	0.71001	0.71186	0.71518
0.48805	0.67708	0.67973	0.68048	0.681	0.67841	0.67381	0.66533	0.66056	0.67299	0.68764	0.69916	0.70626	0.7106	0.7124	0.7157
0.4884	0.678	0.68059	0.68123	0.6816	0.67879	0.67403	0.66512	0.66062	0.67352	0.68827	0.69987	0.70695	0.71117	0.71293	0.71618
0.48875	0.67892	0.68144	0.68197	0.68218	0.67917	0.67422	0.66488	0.66067	0.67406	0.6889	0.70058	0.70761	0.71172	0.71344	0.71664
0.4891	0.67983	0.68229	0.68271	0.68276	0.67953	0.67439	0.66461	0.66073	0.67461	0.68952	0.70127	0.70826	0.71224	0.71393	0.71706
0.48945	0.68074	0.68312	0.68343	0.68332	0.67988	0.67454	0.66431	0.66079	0.67515	0.69015	0.70195	0.70888	0.71273	0.7144	0.71746
0.4898	0.68164	0.68394	0.68415	0.68387	0.68022	0.67465	0.66398	0.66085	0.6757	0.69077	0.70261	0.70948	0.7132	0.71485	0.71783
0.49015	0.68253	0.68474	0.68485	0.6844	0.68055	0.67474	0.66361	0.66091	0.67624	0.69139	0.70325	0.71005	0.71364	0.71527	0.71816
0.4905	0.6834	0.68553	0.68555	0.68492	0.68086	0.67479	0.66321	0.66097	0.67678	0.69199	0.70387	0.7106	0.71405	0.71567	0.71847
0.49085	0.68426	0.6863	0.68622	0.68542	0.68115	0.67481	0.66278	0.66102	0.67731	0.69259	0.70447	0.71111	0.71442	0.71605	0.71874
0.4912	0.6851	0.68705	0.68688	0.6859	0.68143	0.6748	0.66231	0.66107	0.67783	0.69318	0.70505	0.71159	0.71477	0.7164	0.71898
0.49155	0.68592	0.68777	0.68752	0.68637	0.68168	0.67474	0.6618	0.66111	0.67835	0.69376	0.7056	0.71204	0.71508	0.71673	0.7192
0.4919	0.68672	0.68847	0.68814	0.68681	0.68192	0.67464	0.66126	0.66115	0.67885	0.69433	0.70612	0.71245	0.71537	0.71703	0.71938
0.49225	0.6875	0.68915	0.68874	0.68722	0.68213	0.6745	0.66067	0.66118	0.67934	0.69488	0.70661	0.71283	0.71562	0.71731	0.71953
0.4926	0.68825	0.6898	0.68932	0.68762	0.68232	0.67431	0.66005	0.6612	0.67982	0.69542	0.70708	0.71317	0.71584	0.71756	0.71966
0.49295	0.68897	0.69041	0.68987	0.68799	0.68249	0.67407	0.6594	0.66121	0.68028	0.69594	0.70751	0.71348	0.71603	0.71779	0.71975
0.4933	0.68967	0.691	0.6904	0.68833	0.68263	0.67379	0.6587	0.66121	0.68072	0.69644	0.70791	0.71375	0.71619	0.71799	0.71982
0.49365	0.69033	0.69156	0.6909	0.68865	0.68274	0.67345	0.65797	0.6612	0.68115	0.69692	0.70827	0.71398	0.71631	0.71817	0.71987
0.494	0.69096	0.69209	0.69137	0.68894	0.68282	0.67306	0.65721	0.66118	0.68156	0.69738	0.7086	0.71418	0.71641	0.71832	0.71989
0.49435	0.69156	0.69258	0.69182	0.6892	0.68287	0.67261	0.65641	0.66116	0.68196	0.69782	0.7089	0.71434	0.71648	0.71845	0.71989
0.4947	0.69212	0.69304	0.69223	0.68943	0.6829	0.67211	0.65557	0.66112	0.68233	0.69824	0.70916	0.71447	0.71652	0.71856	0.71987
0.49505	0.69265	0.69346	0.69261	0.68964	0.68289	0.67155	0.65471	0.66107	0.68268	0.69864	0.70939	0.71456	0.71654	0.71864	0.71983
0.4954	0.69314	0.69385	0.69296	0.68981	0.68284	0.67093	0.65381	0.66101	0.68302	0.69902	0.70959	0.71461	0.71653	0.7187	0.71977
0.49575	0.69359	0.6942	0.69328	0.68995	0.68276	0.67026	0.65288	0.66094	0.68333	0.69937	0.70974	0.71464	0.7165	0.71874	0.7197
0.4961	0.69401	0.69451	0.69357	0.69006	0.68265	0.66952	0.65192	0.66086	0.68362	0.69969	0.70987	0.71463	0.71645	0.71876	0.71961
0.49645	0.69439	0.69479	0.69382	0.69014	0.6825	0.66873	0.65094	0.66077	0.68389	0.7	0.70996	0.71458	0.71637	0.71877	0.71951
0.4968	0.69472	0.69503	0.69404	0.69019	0.68231	0.66787	0.64994	0.66068	0.68414	0.70028	0.71002	0.71451	0.71628	0.71876	0.71941
0.49715	0.69502	0.69524	0.69423	0.6902	0.68208	0.66695	0.64891	0.66057	0.68437	0.70053	0.71005	0.71442	0.71617	0.71873	0.71929
0.4975	0.69528	0.69541	0.69438	0.69018	0.68182	0.66598	0.64787	0.66046	0.68458	0.70076	0.71004	0.71429	0.71605	0.71868	0.71917
0.49785	0.6955	0.69555	0.6945	0.69014	0.68151	0.66494	0.64681	0.66035	0.68478	0.70097	0.71001	0.71415	0.71591	0.71863	0.71905
0.4982	0.69569	0.69565	0.69459	0.69006	0.68116	0.66384	0.64573	0.66023	0.68495	0.70115	0.70995	0.71398	0.71576	0.71856	0.71893
0.49855	0.69583	0.69572	0.69464	0.68994	0.68078	0.66269	0.64465	0.66011	0.6851	0.70131	0.70986	0.71379	0.71561	0.71848	0.7188
0.4989	0.69594	0.69575	0.69466	0.6898	0.68035	0.66148	0.64356	0.65998	0.68524	0.70144	0.70975	0.71358	0.71545	0.7184	0.71868
0.49925	0.69601	0.69575	0.69465	0.68963	0.67987	0.66021	0.64247	0.65986	0.68537	0.70156	0.70961	0.71336	0.71528	0.71831	0.71857
0.4996	0.69605	0.69573	0.69461	0.68942	0.67936	0.65889	0.64138	0.65973	0.68547	0.70165	0.70946	0.71312	0.71511	0.71821	0.71846
0.49995	0.69605	0.69567	0.69453	0.68919	0.6788	0.65752	0.64029	0.65961	0.68557	0.70172	0.70928	0.71288	0.71494	0.71811	0.71836
0.5003	0.69602	0.69558	0.69443	0.68892	0.6782	0.65609	0.63921	0.6595	0.68565	0.70177	0.70909	0.71263	0.71478	0.718	0.71827
0.50065	0.69596	0.69547	0.6943	0.68863	0.67756	0.65462	0.63814	0.65939	0.68572	0.7018	0.70888	0.71237	0.71462	0.7179	0.7182
0.501	0.69587	0.69533	0.69413	0.68831	0.67687	0.6531	0.63708	0.65928	0.68578	0.70181	0.70867	0.71211	0.71446	0.71779	0.71813
0.50135	0.69575	0.69517	0.69395	0.68796	0.67614	0.65153	0.63604	0.65919	0.68583	0.70181	0.70844	0.71185	0.71431	0.71769	0.71808
0.5017	0.69561	0.69499	0.69373	0.68759	0.67536	0.64992	0.63503	0.65911	0.68588	0.70179	0.7082	0.71159	0.71417	0.71759	0.71805
0.50205	0.69544	0.69479	0.69349	0.68719	0.67454	0.64828	0.63404	0.65904	0.68592	0.70175	0.70796	0.71134	0.71404	0.7175	0.71803
0.5024	0.69525	0.69457	0.69323	0.68677	0.67368	0.6466	0.63308	0.65899	0.68595	0.7017	0.70771	0.71109	0.71392	0.71741	0.71803
0.50275	0.69504	0.69434	0.69295	0.68632	0.67278	0.64489	0.63215	0.65896	0.68598	0.70164	0.70747	0.71086	0.71382	0.71733	0.71805
0.5031	0.69481	0.69409	0.69265	0.68585	0.67183	0.64315	0.63125	0.65894	0.68602	0.70157	0.70722	0.71063	0.71374	0.71726	0.71809
0.50345	0.69456	0.69383	0.69233	0.68536	0.67084	0.64138	0.6304	0.65894	0.68605	0.70149	0.70698	0.71042	0.71366	0.71719	0.71814
0.5038	0.69431	0.69356	0.69199	0.68484	0.66981	0.63959	0.62959	0.65896	0.68608	0.7014	0.70675	0.71023	0.71361	0.71714	0.71822
0.50415	0.69404	0.69328	0.69163	0.68431	0.66873	0.63779	0.62883	0.65901	0.68612	0.7013	0.70652	0.71005	0.71358	0.71709	0.71831
0.5045	0.69376	0.69299	0.69126	0.68376	0.66762	0.63597	0.62812	0.65908	0.68616	0.7012	0.70631	0.7099	0.71356	0.71706	0.71842
0.50485	0.69348	0.69271	0.69088	0.68319	0.66646	0.63414	0.62745	0.65918	0.68621	0.70109	0.70611	0.70976	0.71356	0.71704	0.71855
0.5052	0.69319	0.69242	0.69049	0.6826	0.66527	0.6323	0.62684	0.6593	0.68627	0.70098	0.70592	0.70965	0.71358	0.71703	0.7187
0.50555	0.6929	0.69212	0.69008	0.68199	0.66403	0.63046	0.62629	0.65945	0.68633	0.70087	0.70575	0.70955	0.71363	0.71703	0.71887
0.5059	0.69261	0.69184	0.68967	0.68137	0.66276	0.62863	0.6258	0.65963	0.6864	0.70076	0.70559	0.70949	0.71369	0.71705	0.71905
0.50625	0.69232	0.69155	0.68925	0.68074	0.66145	0.6268	0.62537	0.65983	0.68648	0.70065	0.70546	0.70945	0.71377	0.71707	0.71924
0.5066	0.69204	0.69127	0.68883	0.68009	0.66011	0.62498	0.62499	0.66007	0.68658	0.70055	0.70534	0.70943	0.71387	0.71711	0.71945
0.50695	0.69176	0.69099	0.6884	0.67943	0.65872	0.62318	0.62469	0.66034	0.68668	0.70044	0.70525	0.70944	0.71399	0.71717	0.71967
0.5073	0.69149	0.69073	0.68797	0.67875	0.65731	0.62139	0.62444	0.66063	0.6868	0.70035	0.70518	0.70948	0.71412	0.71723	0.71991
0.50765	0.69123	0.69047	0.68754	0.67807	0.65586	0.61963	0.62426	0.66096	0.68693	0.70025	0.70513	0.70954	0.71427	0.7173	0.72015
0.508	0.69098	0.69022	0.68711	0.67737	0.65437	0.61789	0.62415	0.66131	0.68708	0.70017	0.7051	0.70963	0.71444	0.71739	0.7204
0.50835	0.69075	0.68999	0.68668	0.67666	0.65286	0.61619	0.6241	0.6617	0.68723	0.70009	0.7051	0.70974	0.71462	0.71749	0.72065
0.5087	0.69053	0.68976	0.68625	0.67594	0.65131	0.61452	0.62412	0.66211	0.6874	0.70002	0.70512	0.70987	0.71481	0.71759	0.72091
0.50905	0.69033	0.68955	0.68583	0.67521	0.64973	0.61289	0.6242	0.66255	0.68759	0.69996	0.70517	0.71003	0.71502	0.7177	0.72117
0.5094	0.69014	0.68935	0.6854	0.67447	0.64813	0.61129	0.62435	0.66302	0.68778	0.6999	0.70524	0.71021	0.71523	0.71782	0.72143
0.50975	0.68997	0.68917	0.68498	0.67372	0.64649	0.60975	0.62456	0.66352	0.68799	0.69986	0.70533	0.71041	0.71545	0.71795	0.72169
0.5101	0.68982	0.689	0.68457	0.67296	0.64483	0.60825	0.62482	0.66404	0.68821	0.69983	0.70545	0.71063	0.71568	0.71807	0.72194
0.51045	0.68969	0.68885	0.68416	0.67219	0.64314	0.6068	0.62515	0.66458	0.68845	0.6998	0.70558	0.71086	0.71591	0.71821	0.72219
0.5108	0.68958	0.68871	0.68376	0.6714	0.64143	0.60541	0.62554	0.66514	0.68869	0.69979	0.70574	0.71111	0.71614	0.71834	0.72243
0.51115	0.68948	0.68858	0.68336	0.67061	0.63969	0.60407	0.62598	0.66572	0.68894	0.69979	0.70591	0.71138	0.71637	0.71848	0.72265
0.5115	0.68941	0.68847	0.68296	0.66981	0.63794	0.60279	0.62647	0.66632	0.6892	0.6998	0.7061	0.71165	0.7166	0.71861	0.72287
0.51185	0.68936	0.68837	0.68258	0.66899	0.63616	0.60157	0.62701	0.66693	0.68947	0.69982	0.70631	0.71193	0.71682	0.71874	0.72307
0.5122	0.68932	0.68828	0.68219	0.66816	0.63435	0.60042	0.6276	0.66756	0.68975	0.69985	0.70653	0.71221	0.71703	0.71887	0.72325
0.51255	0.68931	0.68821	0.68182	0.66732	0.63253	0.59932	0.62823	0.6682	0.69003	0.69988	0.70676	0.7125	0.71724	0.71899	0.72341
0.5129	0.68931	0.68815	0.68144	0.66646	0.6307	0.59829	0.6289	0.66884	0.69031	0.69993	0.707	0.71279	0.71743	0.71911	0.72356
0.51325	0.68933	0.68809	0.68107	0.66559	0.62884	0.59733	0.6296	0.66949	0.6906	0.69999	0.70724	0.71307	0.7176	0.71922	0.72368
0.5136	0.68936	0.68804	0.68071	0.6647	0.62697	0.59643	0.63034	0.67014	0.69088	0.70005	0.7075	0.71334	0.71776	0.71931	0.72377
0.51395	0.68941	0.688	0.68034	0.6638	0.62508	0.5956	0.63111	0.67079	0.69117	0.70011	0.70775	0.71361	0.7179	0.7194	0.72385
0.5143	0.68947	0.68797	0.67998	0.66287	0.62318	0.59484	0.63189	0.67143	0.69145	0.70018	0.708	0.71387	0.71802	0.71947	0.72389
0.51465	0.68954	0.68794	0.67961	0.66193	0.62126	0.59414	0.6327	0.67207	0.69172	0.70026	0.70825	0.71411	0.71812	0.71953	0.72391
0.515	0.68962	0.68791	0.67925	0.66096	0.61934	0.59351	0.63352	0.6727	0.69199	0.70034	0.70849	0.71433	0.71819	0.71957	0.7239
0.51535	0.68971	0.68787	0.67888	0.65998	0.6174	0.59294	0.63436	0.67332	0.69224	0.70042	0.70873	0.71454	0.71824	0.71959	0.72387
0.5157	0.6898	0.68784	0.6785	0.65897	0.61545	0.59243	0.6352	0.67392	0.69249	0.7005	0.70895	0.71471	0.71825	0.7196	0.7238
0.51605	0.6899	0.6878	0.67812	0.65793	0.61349	0.59199	0.63604	0.6745	0.69272	0.70058	0.70915	0.71487	0.71824	0.71959	0.72371
0.5164	0.68999	0.68775	0.67773	0.65686	0.61153	0.59161	0.63688	0.67506	0.69293	0.70065	0.70934	0.71499	0.7182	0.71955	0.72358
0.51675	0.69009	0.6877	0.67734	0.65577	0.60955	0.59129	0.63771	0.67559	0.69313	0.70072	0.70951	0.71509	0.71812	0.7195	0.72342
0.5171	0.69018	0.68763	0.67693	0.65465	0.60757	0.59102	0.63853	0.6761	0.6933	0.70079	0.70966	0.71515	0.71801	0.71942	0.72324
0.51745	0.69026	0.68755	0.67651	0.65349	0.60559	0.59081	0.63934	0.67658	0.69346	0.70084	0.70978	0.71517	0.71786	0.71932	0.72303
0.5178	0.69033	0.68745	0.67607	0.6523	0.6036	0.59064	0.64013	0.67702	0.69359	0.70089	0.70987	0.71516	0.71768	0.7192	0.72279
0.51815	0.69039	0.68734	0.67561	0.65107	0.6016	0.59053	0.6409	0.67742	0.6937	0.70093	0.70994	0.71511	0.71747	0.71906	0.72252
0.5185	0.69044	0.6872	0.67514	0.64981	0.59961	0.59046	0.64164	0.67779	0.69377	0.70095	0.70997	0.71501	0.71721	0.71889	0.72222
0.51885	0.69046	0.68704	0.67464	0.64851	0.59761	0.59044	0.64235	0.67812	0.69382	0.70096	0.70996	0.71488	0.71693	0.71869	0.7219
0.5192	0.69047	0.68685	0.67412	0.64716	0.59561	0.59045	0.64302	0.6784	0.69384	0.70095	0.70992	0.7147	0.7166	0.71848	0.72156
0.51955	0.69045	0.68663	0.67358	0.64577	0.59361	0.59051	0.64366	0.67864	0.69383	0.70093	0.70984	0.71448	0.71624	0.71823	0.72119
0.5199	0.69041	0.68639	0.673	0.64434	0.59162	0.59059	0.64426	0.67883	0.69378	0.70088	0.70972	0.71421	0.71585	0.71797	0.72081
0.52025	0.69034	0.68611	0.6724	0.64286	0.58962	0.5907	0.64482	0.67898	0.69369	0.70081	0.70955	0.7139	0.71542	0.71768	0.7204
0.5206	0.69024	0.6858	0.67176	0.64134	0.58763	0.59084	0.64533	0.67907	0.69358	0.70073	0.70935	0.71354	0.71496	0.71737	0.71998
0.52095	0.6901	0.68545	0.67109	0.63976	0.58564	0.59101	0.64579	0.67911	0.69342	0.70061	0.7091	0.71313	0.71446	0.71704	0.71955
0.5213	0.68993	0.68506	0.67038	0.63813	0.58365	0.59119	0.64621	0.6791	0.69322	0.70048	0.7088	0.71268	0.71394	0.71669	0.7191
0.52165	0.68972	0.68463	0.66963	0.63645	0.58168	0.59139	0.64657	0.67904	0.69299	0.70031	0.70846	0.71218	0.71339	0.71632	0.71865
0.522	0.68948	0.68416	0.66885	0.63472	0.57971	0.5916	0.64689	0.67892	0.69272	0.70012	0.70807	0.71164	0.71281	0.71593	0.71819
0.52235	0.68918	0.68364	0.66801	0.63293	0.57774	0.59182	0.64714	0.67875	0.69241	0.6999	0.70764	0.71106	0.7122	0.71552	0.71772
0.5227	0.68885	0.68308	0.66714	0.63108	0.57579	0.59204	0.64735	0.67852	0.69205	0.69964	0.70715	0.71043	0.71157	0.7151	0.71726
0.52305	0.68847	0.68247	0.66621	0.62918	0.57384	0.59227	0.64749	0.67824	0.69166	0.69936	0.70663	0.70977	0.71092	0.71466	0.7168
0.5234	0.68804	0.68182	0.66524	0.62722	0.57191	0.59249	0.64758	0.6779	0.69123	0.69905	0.70606	0.70906	0.71026	0.71421	0.71634
0.52375	0.68756	0.68111	0.66422	0.62519	0.56999	0.59272	0.64762	0.67751	0.69076	0.6987	0.70544	0.70832	0.70957	0.71375	0.71588
0.5241	0.68703	0.68035	0.66315	0.62311	0.56808	0.59293	0.6476	0.67707	0.69025	0.69832	0.70478	0.70755	0.70888	0.71328	0.71544
0.52445	0.68645	0.67955	0.66202	0.62097	0.56618	0.59314	0.64752	0.67657	0.6897	0.69791	0.70408	0.70674	0.70817	0.71281	0.71501
0.5248	0.68581	0.67869	0.66084	0.61876	0.5643	0.59333	0.64738	0.67602	0.68911	0.69746	0.70334	0.70591	0.70746	0.71233	0.7146
0.52515	0.68513	0.67778	0.6596	0.6165	0.56244	0.59351	0.6472	0.67543	0.68848	0.69698	0.70255	0.70505	0.70674	0.71185	0.71421
0.5255	0.68438	0.67682	0.6583	0.61417	0.56059	0.59368	0.64696	0.67478	0.68782	0.69647	0.70174	0.70417	0.70602	0.71137	0.71383
0.52585	0.68359	0.6758	0.65695	0.61178	0.55877	0.59383	0.64667	0.67409	0.68713	0.69592	0.70088	0.70327	0.70531	0.71089	0.71348
0.5262	0.68274	0.67473	0.65553	0.60933	0.55696	0.59395	0.64632	0.67336	0.6864	0.69534	0.7	0.70235	0.70459	0.71041	0.71315
0.52655	0.68183	0.67361	0.65406	0.60681	0.55517	0.59406	0.64594	0.67259	0.68564	0.69472	0.69909	0.70142	0.70389	0.70994	0.71286
0.5269	0.68088	0.67244	0.65252	0.60424	0.55341	0.59414	0.6455	0.67177	0.68486	0.69408	0.69815	0.70048	0.7032	0.70948	0.71259
0.52725	0.67986	0.67122	0.65093	0.6016	0.55167	0.5942	0.64502	0.67092	0.68404	0.6934	0.69719	0.69954	0.70252	0.70903	0.71235
0.5276	0.6788	0.66994	0.64927	0.59891	0.54996	0.59423	0.6445	0.67004	0.6832	0.6927	0.69621	0.6986	0.70187	0.70859	0.71214
0.52795	0.67768	0.66862	0.64755	0.59615	0.54827	0.59424	0.64395	0.66913	0.68234	0.69196	0.69521	0.69766	0.70123	0.70817	0.71197
0.5283	0.6765	0.66724	0.64577	0.59334	0.54661	0.59422	0.64335	0.66819	0.68145	0.6912	0.6942	0.69673	0.70061	0.70777	0.71184
0.52865	0.67528	0.66582	0.64392	0.59048	0.54498	0.59418	0.64273	0.66722	0.68055	0.69041	0.69318	0.69581	0.70003	0.70738	0.71174
0.529	0.67401	0.66435	0.64201	0.58755	0.54339	0.59411	0.64207	0.66624	0.67963	0.6896	0.69216	0.69491	0.69947	0.70702	0.71168
0.52935	0.67269	0.66283	0.64004	0.58458	0.54182	0.59401	0.64139	0.66523	0.6787	0.68876	0.69113	0.69403	0.69894	0.70668	0.71165
0.5297	0.67133	0.66127	0.63801	0.58155	0.54029	0.59389	0.64069	0.66422	0.67775	0.68791	0.69011	0.69317	0.69845	0.70636	0.71166
0.53005	0.66991	0.65967	0.63591	0.57847	0.53879	0.59375	0.63997	0.66319	0.6768	0.68703	0.68909	0.69233	0.69799	0.70608	0.71171
0.5304	0.66846	0.65803	0.63375	0.57535	0.53733	0.59358	0.63923	0.66216	0.67584	0.68614	0.68809	0.69153	0.69758	0.70581	0.7118
0.53075	0.66697	0.65634	0.63154	0.57218	0.5359	0.59338	0.63849	0.66113	0.67488	0.68523	0.6871	0.69076	0.6972	0.70558	0.71192
0.5311	0.66543	0.65462	0.62926	0.56896	0.53452	0.59317	0.63773	0.6601	0.67392	0.68431	0.68612	0.69003	0.69686	0.70538	0.71208
0.53145	0.66386	0.65287	0.62693	0.56571	0.53318	0.59293	0.63697	0.65907	0.67296	0.68338	0.68517	0.68934	0.69657	0.70521	0.71227
0.5318	0.66226	0.65107	0.62453	0.56243	0.53188	0.59268	0.63621	0.65805	0.67201	0.68244	0.68425	0.6887	0.69632	0.70508	0.7125
0.53215	0.66063	0.64925	0.62208	0.5591	0.53062	0.5924	0.63544	0.65704	0.67107	0.6815	0.68335	0.6881	0.69612	0.70497	0.71276
0.5325	0.65896	0.6474	0.61958	0.55575	0.5294	0.59211	0.63469	0.65605	0.67014	0.68056	0.68249	0.68755	0.69596	0.7049	0.71304
0.53285	0.65727	0.64552	0.61702	0.55237	0.52824	0.59181	0.63394	0.65508	0.66922	0.67962	0.68166	0.68705	0.69585	0.70486	0.71336
0.5332	0.65555	0.64361	0.61441	0.54897	0.52712	0.5915	0.63321	0.65413	0.66832	0.67868	0.68088	0.68661	0.69579	0.70486	0.71369
0.53355	0.65382	0.64168	0.61174	0.54555	0.52604	0.59117	0.63249	0.65321	0.66743	0.67774	0.68013	0.68622	0.69577	0.70489	0.71405
0.5339	0.65206	0.63972	0.60903	0.54211	0.52502	0.59084	0.63179	0.65232	0.66657	0.67682	0.67943	0.68589	0.69579	0.70495	0.71443
0.53425	0.65029	0.63775	0.60627	0.53866	0.52405	0.59051	0.63111	0.65145	0.66573	0.67591	0.67878	0.68561	0.69586	0.70505	0.71483
0.5346	0.64851	0.63576	0.60346	0.53521	0.52313	0.59017	0.63045	0.65062	0.66492	0.67501	0.67819	0.6854	0.69598	0.70518	0.71524
0.53495	0.64671	0.63375	0.60061	0.53175	0.52226	0.58983	0.62982	0.64983	0.66414	0.67413	0.67764	0.68524	0.69613	0.70534	0.71566
0.5353	0.64491	0.63173	0.59772	0.52829	0.52145	0.5895	0.62922	0.64907	0.66338	0.67327	0.67715	0.68514	0.69633	0.70553	0.71609
0.53565	0.6431	0.6297	0.59478	0.52484	0.52069	0.58916	0.62865	0.64836	0.66266	0.67243	0.67671	0.6851	0.69657	0.70574	0.71652
0.536	0.64129	0.62765	0.59181	0.52139	0.51999	0.58884	0.62811	0.64769	0.66197	0.67162	0.67633	0.68512	0.69684	0.70599	0.71695
0.53635	0.63947	0.6256	0.58879	0.51797	0.51934	0.58853	0.6276	0.64706	0.66132	0.67084	0.67601	0.68519	0.69715	0.70626	0.71738
0.5367	0.63766	0.62353	0.58575	0.51456	0.51875	0.58822	0.62712	0.64648	0.6607	0.67009	0.67575	0.68532	0.69749	0.70655	0.7178
0.53705	0.63585	0.62146	0.58267	0.51118	0.51822	0.58793	0.62669	0.64594	0.66012	0.66937	0.67554	0.6855	0.69786	0.70687	0.71821
0.5374	0.63405	0.61939	0.57956	0.50782	0.51774	0.58766	0.62629	0.64546	0.65958	0.66868	0.6754	0.68573	0.69825	0.7072	0.7186
0.53775	0.63225	0.61731	0.57642	0.50451	0.51733	0.58741	0.62592	0.64501	0.65907	0.66804	0.67531	0.68602	0.69867	0.70756	0.71898
0.5381	0.63046	0.61523	0.57325	0.50123	0.51697	0.58717	0.62559	0.64462	0.65861	0.66743	0.67528	0.68635	0.69911	0.70792	0.71934
0.53845	0.62868	0.61315	0.57006	0.49799	0.51667	0.58696	0.6253	0.64427	0.65818	0.66687	0.6753	0.68672	0.69957	0.7083	0.71968
0.5388	0.62692	0.61106	0.56685	0.49481	0.51643	0.58677	0.62505	0.64397	0.65779	0.66635	0.67538	0.68714	0.70004	0.70869	0.71999
0.53915	0.62517	0.60898	0.56362	0.49168	0.51624	0.58661	0.62483	0.64371	0.65745	0.66587	0.67552	0.68759	0.70053	0.70909	0.72026
0.5395	0.62343	0.6069	0.56037	0.48861	0.51612	0.58648	0.62465	0.64351	0.65714	0.66544	0.6757	0.68808	0.70102	0.70949	0.72051
0.53985	0.62171	0.60481	0.5571	0.4856	0.51605	0.58637	0.62451	0.64334	0.65687	0.66506	0.67594	0.68859	0.70152	0.70989	0.72072
0.5402	0.62	0.60273	0.55381	0.48267	0.51605	0.5863	0.62439	0.64322	0.65664	0.66472	0.67622	0.68914	0.70202	0.71029	0.72089
0.54055	0.61831	0.60065	0.55052	0.47981	0.5161	0.58625	0.62431	0.64314	0.65645	0.66444	0.67654	0.6897	0.70251	0.71069	0.72102
0.5409	0.61664	0.59856	0.54721	0.47703	0.51621	0.58624	0.62426	0.64309	0.6563	0.6642	0.67691	0.69029	0.703	0.71108	0.72111
0.54125	0.61499	0.59648	0.5439	0.47433	0.51637	0.58626	0.62424	0.64309	0.65618	0.66402	0.67731	0.69089	0.70348	0.71146	0.72115
0.5416	0.61335	0.5944	0.54058	0.47172	0.51659	0.58631	0.62425	0.64312	0.65609	0.66388	0.67775	0.6915	0.70395	0.71182	0.72115
0.54195	0.61173	0.59232	0.53725	0.4692	0.51687	0.5864	0.62429	0.64318	0.65604	0.6638	0.67822	0.69212	0.7044	0.71218	0.7211
0.5423	0.61012	0.59024	0.53392	0.46678	0.5172	0.58652	0.62434	0.64327	0.65602	0.66376	0.67872	0.69274	0.70483	0.71251	0.721
0.54265	0.60853	0.58815	0.5306	0.46446	0.51759	0.58668	0.62442	0.6434	0.65604	0.66378	0.67924	0.69335	0.70525	0.71283	0.72085
0.543	0.60696	0.58607	0.52727	0.46224	0.51803	0.58687	0.62452	0.64354	0.65608	0.66384	0.67978	0.69396	0.70563	0.71312	0.72065
0.54335	0.6054	0.58398	0.52394	0.46014	0.51852	0.58709	0.62464	0.64371	0.65615	0.66395	0.68033	0.69456	0.706	0.71338	0.7204
0.5437	0.60386	0.58189	0.52062	0.45814	0.51906	0.58735	0.62477	0.6439	0.65624	0.66411	0.6809	0.69515	0.70633	0.71362	0.7201
0.54405	0.60232	0.57979	0.51731	0.45626	0.51965	0.58763	0.62492	0.64411	0.65636	0.66432	0.68148	0.69572	0.70663	0.71383	0.71974
0.5444	0.6008	0.57769	0.514	0.4545	0.52029	0.58795	0.62507	0.64433	0.6565	0.66457	0.68206	0.69627	0.7069	0.71401	0.71934
0.54475	0.59929	0.57558	0.5107	0.45285	0.52098	0.58831	0.62524	0.64456	0.65666	0.66486	0.68264	0.69679	0.70714	0.71416	0.7189
0.5451	0.59779	0.57346	0.50742	0.45133	0.52171	0.58869	0.62541	0.6448	0.65684	0.66519	0.68322	0.69729	0.70733	0.71427	0.7184
0.54545	0.5963	0.57134	0.50415	0.44994	0.52249	0.5891	0.62559	0.64504	0.65703	0.66557	0.68379	0.69775	0.70749	0.71434	0.71786
0.5458	0.59481	0.5692	0.50089	0.44867	0.52332	0.58954	0.62577	0.64529	0.65724	0.66598	0.68436	0.69818	0.70762	0.71437	0.71727
0.54615	0.59333	0.56706	0.49765	0.44753	0.52418	0.59	0.62595	0.64555	0.65746	0.66642	0.68491	0.69858	0.7077	0.71437	0.71664
0.5465	0.59185	0.5649	0.49443	0.44652	0.52509	0.59049	0.62614	0.6458	0.6577	0.6669	0.68544	0.69894	0.70774	0.71433	0.71597
0.54685	0.59037	0.56273	0.49123	0.44564	0.52604	0.59101	0.62632	0.64604	0.65794	0.66741	0.68595	0.69925	0.70775	0.71425	0.71526
0.5472	0.5889	0.56054	0.48805	0.44489	0.52702	0.59155	0.6265	0.64629	0.6582	0.66795	0.68645	0.69953	0.70771	0.71413	0.71452
0.54755	0.58742	0.55834	0.4849	0.44427	0.52804	0.59211	0.62668	0.64652	0.65846	0.66851	0.68691	0.69976	0.70764	0.71396	0.71374
0.5479	0.58594	0.55612	0.48177	0.44378	0.5291	0.59269	0.62685	0.64675	0.65872	0.6691	0.68735	0.69995	0.70752	0.71376	0.71294
0.54825	0.58446	0.55389	0.47868	0.44342	0.53019	0.59328	0.62702	0.64697	0.65899	0.6697	0.68777	0.7001	0.70737	0.71351	0.71211
0.5486	0.58297	0.55165	0.47561	0.4432	0.53132	0.5939	0.62718	0.64718	0.65927	0.67033	0.68815	0.7002	0.70718	0.71323	0.71126
0.54895	0.58148	0.54938	0.47258	0.4431	0.53248	0.59453	0.62734	0.64737	0.65954	0.67097	0.6885	0.70026	0.70696	0.7129	0.71038
0.5493	0.57998	0.5471	0.46958	0.44313	0.53367	0.59517	0.62749	0.64756	0.65982	0.67162	0.68881	0.70027	0.7067	0.71254	0.7095
0.54965	0.57848	0.5448	0.46661	0.44329	0.53489	0.59583	0.62764	0.64773	0.6601	0.67228	0.68909	0.70024	0.7064	0.71213	0.7086
0.55	0.57696	0.54248	0.46369	0.44358	0.53613	0.5965	0.62779	0.64788	0.66038	0.67295	0.68934	0.70017	0.70608	0.7117	0.70769

## Sheet: Figure 3e
Sim.																		Expt.
Frequency (THz)	0	0.05	0.1	0.15	0.2	0.25	0.3	0.35	0.4	0.45	0.5	0.55	0.6	0.65	0.7			Frequency (THz)	0	0.05	0.1	0.15	0.2	0.25	0.3	0.35	0.4	0.45	0.5	0.55	0.6	0.65	0.7
0.2	0.82382	0.82503	0.8271	0.82757	0.82779	0.82846	0.82902	0.8299	0.83039	0.83085	0.83596	0.83702	0.83694	0.83642	0.83716			0.20002	0.83592	0.865	0.8764	0.89587	0.90299	0.91694	0.93128	0.93755	0.94727	0.94877	0.94698	0.95882	0.95703	0.96531	0.97533
0.20035	0.82431	0.82557	0.82699	0.82745	0.82769	0.82843	0.82905	0.83	0.83058	0.83116	0.83616	0.83728	0.83702	0.83668	0.83746			0.20102	0.8322	0.86077	0.87284	0.89245	0.89972	0.91291	0.92828	0.93477	0.94364	0.94518	0.94353	0.95486	0.95263	0.96195	0.97117
0.2007	0.82481	0.82613	0.82691	0.82737	0.82764	0.82846	0.82914	0.83015	0.83082	0.83153	0.8364	0.83756	0.83715	0.83699	0.8378			0.20202	0.82894	0.85704	0.86996	0.88983	0.89703	0.9094	0.92555	0.93222	0.94037	0.942	0.94035	0.95105	0.94844	0.95863	0.96694
0.20105	0.82534	0.82671	0.82688	0.82734	0.82765	0.82854	0.82929	0.83035	0.83113	0.83196	0.83666	0.83787	0.83731	0.83735	0.83819			0.20302	0.8259	0.85365	0.86734	0.88721	0.89435	0.90582	0.92265	0.92948	0.93692	0.93865	0.9371	0.94724	0.94398	0.95533	0.96264
0.2014	0.82588	0.82732	0.82688	0.82735	0.82772	0.82867	0.8295	0.83062	0.83149	0.83245	0.83695	0.83821	0.83751	0.83774	0.83861			0.20402	0.82276	0.85052	0.86469	0.8848	0.89173	0.90244	0.91956	0.92688	0.93373	0.93553	0.93405	0.94367	0.94001	0.95236	0.95894
0.20175	0.82643	0.82794	0.82693	0.82742	0.82783	0.82887	0.82976	0.83093	0.83191	0.83298	0.83727	0.83857	0.83775	0.83818	0.83907			0.20502	0.81988	0.84737	0.86233	0.88263	0.88916	0.89948	0.9165	0.92439	0.93057	0.9324	0.93124	0.94042	0.93621	0.94956	0.95541
0.2021	0.827	0.82857	0.82702	0.82753	0.82801	0.82911	0.83008	0.83131	0.83238	0.83357	0.83762	0.83896	0.83803	0.83865	0.83957			0.20602	0.8171	0.84439	0.86007	0.88075	0.88695	0.89663	0.91374	0.92226	0.92751	0.92951	0.92884	0.93763	0.93291	0.94732	0.95228
0.20245	0.82758	0.82921	0.82715	0.8277	0.82824	0.82942	0.83046	0.83173	0.8329	0.8342	0.838	0.83936	0.83834	0.83916	0.8401			0.20702	0.81557	0.84254	0.85903	0.88005	0.88578	0.8947	0.91216	0.92106	0.92522	0.92722	0.92728	0.93556	0.93012	0.94546	0.94911
0.2028	0.82816	0.82987	0.82733	0.82791	0.82852	0.82977	0.83089	0.83221	0.83346	0.83487	0.8384	0.83979	0.83869	0.8397	0.84066			0.20802	0.81352	0.84009	0.85731	0.87854	0.88385	0.89199	0.9099	0.91904	0.9222	0.92412	0.92512	0.93278	0.92706	0.94304	0.9457
0.20315	0.82875	0.83052	0.82755	0.82817	0.82885	0.83018	0.83136	0.83273	0.83407	0.83559	0.83883	0.84024	0.83908	0.84027	0.84124			0.20902	0.812	0.83818	0.85606	0.87725	0.88226	0.89016	0.90835	0.91765	0.91993	0.92182	0.92376	0.93093	0.92479	0.94139	0.94318
0.2035	0.82935	0.83119	0.82781	0.82848	0.82924	0.83063	0.83189	0.83329	0.83472	0.83633	0.83927	0.8407	0.83949	0.84086	0.84185			0.21002	0.81136	0.83717	0.85531	0.87655	0.88104	0.88916	0.90716	0.91708	0.91829	0.9203	0.92304	0.92981	0.92332	0.94072	0.94168
0.20385	0.82994	0.83185	0.82811	0.82884	0.82967	0.83113	0.83246	0.8339	0.83541	0.8371	0.83974	0.84118	0.83994	0.84148	0.84247			0.21102	0.81135	0.83647	0.85494	0.87668	0.88035	0.88886	0.90652	0.91718	0.91736	0.91972	0.92335	0.9298	0.92267	0.94129	0.94128
0.2042	0.83053	0.83251	0.82845	0.82924	0.83015	0.83168	0.83307	0.83454	0.83612	0.8379	0.84022	0.84166	0.84041	0.84211	0.84311			0.21202	0.81053	0.83519	0.8539	0.87648	0.87884	0.88794	0.9054	0.91664	0.91587	0.9188	0.92349	0.92954	0.92177	0.94164	0.94065
0.20455	0.83112	0.83317	0.82884	0.82969	0.83068	0.83227	0.83372	0.83522	0.83687	0.83872	0.84072	0.84216	0.84091	0.84276	0.84376			0.21302	0.80948	0.83328	0.85235	0.87559	0.87664	0.88657	0.90357	0.9157	0.91395	0.91729	0.92308	0.92845	0.92015	0.94101	0.9391
0.2049	0.83171	0.83381	0.82926	0.83017	0.83125	0.83289	0.8344	0.83593	0.83764	0.83955	0.84123	0.84267	0.84143	0.84342	0.84442			0.21402	0.80806	0.83104	0.85028	0.87438	0.87413	0.88522	0.90183	0.91468	0.91229	0.91586	0.92287	0.92768	0.91911	0.9404	0.9379
0.20525	0.83229	0.83445	0.82971	0.8307	0.83185	0.83355	0.83512	0.83666	0.83843	0.8404	0.84175	0.84318	0.84197	0.84409	0.84508			0.21502	0.80717	0.82935	0.84904	0.87385	0.87265	0.88465	0.90119	0.91431	0.91163	0.91492	0.92325	0.92736	0.91917	0.94057	0.93753
0.2056	0.83286	0.83508	0.8302	0.83126	0.8325	0.83424	0.83586	0.83742	0.83923	0.84125	0.84228	0.84369	0.84253	0.84476	0.84574			0.21602	0.80684	0.82831	0.84854	0.87391	0.87214	0.88522	0.90164	0.91496	0.91191	0.91509	0.92463	0.92821	0.92029	0.9418	0.93854
0.20595	0.83342	0.83569	0.83072	0.83185	0.83317	0.83496	0.83663	0.8382	0.84005	0.8421	0.84282	0.8442	0.8431	0.84543	0.8464			0.21702	0.80612	0.82703	0.84801	0.87387	0.87152	0.88522	0.90144	0.91501	0.91187	0.91501	0.92544	0.92878	0.92105	0.9423	0.93928
0.2063	0.83397	0.83629	0.83127	0.83248	0.83387	0.8357	0.83741	0.83899	0.84087	0.84295	0.84335	0.84472	0.84368	0.8461	0.84705			0.21802	0.80496	0.82539	0.84684	0.87304	0.87026	0.88471	0.90045	0.91446	0.91129	0.91421	0.92553	0.92881	0.92129	0.94217	0.93948
0.20665	0.8345	0.83687	0.83185	0.83313	0.8346	0.83647	0.83821	0.83979	0.8417	0.84379	0.84389	0.84522	0.84427	0.84675	0.84769			0.21902	0.80346	0.82367	0.84525	0.87171	0.86862	0.88395	0.89918	0.91359	0.91025	0.91308	0.92507	0.92821	0.92116	0.94141	0.93923
0.207	0.83502	0.83743	0.83246	0.83381	0.83535	0.83724	0.83902	0.84059	0.84252	0.84462	0.84443	0.84572	0.84486	0.8474	0.84832			0.22002	0.80241	0.82189	0.84364	0.87053	0.86728	0.88346	0.89768	0.91273	0.90929	0.91193	0.92465	0.92756	0.92115	0.94046	0.93917
0.20735	0.83552	0.83797	0.83308	0.83451	0.83612	0.83803	0.83984	0.8414	0.84333	0.84544	0.84496	0.84621	0.84546	0.84803	0.84892			0.22102	0.80188	0.82073	0.84247	0.86989	0.86653	0.88354	0.89653	0.91224	0.90869	0.91118	0.92474	0.92737	0.92159	0.94003	0.93951
0.2077	0.836	0.83849	0.83372	0.83522	0.8369	0.83883	0.84065	0.8422	0.84414	0.84623	0.84548	0.8467	0.84605	0.84864	0.84951			0.22202	0.80137	0.81964	0.84124	0.8694	0.86586	0.88365	0.89538	0.91178	0.90795	0.91053	0.92481	0.92711	0.92202	0.93966	0.94005
0.20805	0.83647	0.83898	0.83438	0.83595	0.83769	0.83963	0.84147	0.843	0.84493	0.847	0.846	0.84716	0.84664	0.84924	0.85007			0.22302	0.8005	0.81834	0.84009	0.8687	0.86474	0.88356	0.89401	0.91072	0.90686	0.90939	0.92437	0.92602	0.92169	0.9386	0.93983
0.2084	0.83691	0.83945	0.83505	0.83669	0.83849	0.84043	0.84228	0.84378	0.8457	0.84774	0.8465	0.84762	0.84722	0.8498	0.85061			0.22402	0.7994	0.81705	0.83871	0.86777	0.86343	0.88335	0.89236	0.90914	0.90533	0.90798	0.92327	0.92442	0.92089	0.93702	0.93901
0.20875	0.83734	0.83989	0.83573	0.83743	0.83928	0.84123	0.84308	0.84455	0.84645	0.84845	0.847	0.84806	0.84779	0.85035	0.85111			0.22502	0.79815	0.81556	0.83711	0.86633	0.86189	0.88276	0.89028	0.9074	0.90341	0.90645	0.92163	0.92266	0.9199	0.93512	0.93771
0.2091	0.83774	0.8403	0.83642	0.83818	0.84008	0.84202	0.84386	0.84531	0.84717	0.84913	0.84747	0.84848	0.84834	0.85086	0.85159			0.22602	0.79743	0.81496	0.83618	0.86556	0.86118	0.88268	0.88885	0.90603	0.9018	0.90538	0.92026	0.92116	0.9193	0.93347	0.93651
0.20945	0.83812	0.84069	0.8371	0.83893	0.84087	0.84279	0.84463	0.84604	0.84787	0.84977	0.84793	0.84888	0.84888	0.85134	0.85203			0.22702	0.79674	0.81437	0.83516	0.86468	0.86038	0.88251	0.88747	0.90477	0.90011	0.90434	0.91904	0.91979	0.91899	0.93211	0.93535
0.2098	0.83847	0.84104	0.83779	0.83967	0.84164	0.84355	0.84537	0.84674	0.84853	0.85037	0.84837	0.84926	0.8494	0.85179	0.85244			0.22802	0.79592	0.81385	0.83422	0.86387	0.85955	0.88241	0.88619	0.90361	0.89841	0.90346	0.91774	0.9186	0.91867	0.93073	0.93424
0.21015	0.83881	0.84137	0.83848	0.84041	0.84241	0.84429	0.84609	0.84742	0.84916	0.85093	0.84879	0.84961	0.8499	0.8522	0.85281			0.22902	0.79547	0.81369	0.83375	0.8633	0.85905	0.88246	0.88539	0.90255	0.89664	0.90255	0.91636	0.91741	0.91807	0.92919	0.93262
0.2105	0.83912	0.84168	0.83916	0.84114	0.84316	0.84501	0.84678	0.84807	0.84975	0.85144	0.84919	0.84995	0.85037	0.85258	0.85315			0.23002	0.79454	0.81326	0.8328	0.86222	0.85832	0.88182	0.88413	0.90087	0.89426	0.90101	0.91413	0.9153	0.91659	0.92671	0.93002
0.21085	0.83941	0.84195	0.83983	0.84185	0.84388	0.8457	0.84745	0.84868	0.8503	0.85191	0.84956	0.85026	0.85082	0.85292	0.85344			0.23102	0.79367	0.81287	0.83195	0.86092	0.85751	0.88103	0.88285	0.89894	0.8918	0.89934	0.9115	0.9127	0.91472	0.92382	0.92695
0.2112	0.83967	0.8422	0.84049	0.84254	0.84459	0.84637	0.84807	0.84926	0.85081	0.85233	0.84991	0.85055	0.85124	0.85322	0.8537			0.23202	0.79187	0.81199	0.83034	0.85873	0.85587	0.8795	0.88072	0.89618	0.88883	0.89718	0.90798	0.90955	0.91228	0.92067	0.92364
0.21155	0.83991	0.84241	0.84114	0.84322	0.84526	0.847	0.84867	0.8498	0.85128	0.85271	0.85024	0.85081	0.85164	0.85348	0.85392			0.23302	0.79074	0.81187	0.82929	0.85749	0.855	0.87886	0.87964	0.89475	0.88697	0.89626	0.90573	0.90771	0.91099	0.91865	0.92152
0.2119	0.84013	0.8426	0.84177	0.84387	0.84591	0.8476	0.84922	0.8503	0.8517	0.85303	0.85054	0.85105	0.852	0.85371	0.85411			0.23402	0.79003	0.81203	0.8286	0.85676	0.85443	0.87814	0.87855	0.89361	0.88542	0.89553	0.90366	0.90594	0.90985	0.91689	0.91933
0.21225	0.84033	0.84277	0.84238	0.8445	0.84653	0.84816	0.84974	0.85075	0.85208	0.85331	0.85081	0.85126	0.85233	0.85389	0.85425			0.23503	0.78873	0.81165	0.82737	0.85538	0.85335	0.87659	0.8769	0.89162	0.88331	0.89397	0.90078	0.90338	0.90777	0.91424	0.91628
0.2126	0.84051	0.84291	0.84297	0.8451	0.84711	0.84869	0.85021	0.85117	0.85241	0.85354	0.85106	0.85145	0.85264	0.85404	0.85436			0.23603	0.78702	0.81079	0.82585	0.85373	0.85204	0.8746	0.87502	0.88909	0.88093	0.89181	0.89735	0.90033	0.90534	0.91097	0.91284
0.21295	0.84067	0.84302	0.84353	0.84567	0.84766	0.84918	0.85064	0.85154	0.8527	0.85373	0.85128	0.85161	0.85291	0.85416	0.85443			0.23703	0.78523	0.80948	0.82417	0.85159	0.85054	0.87241	0.87285	0.88624	0.87861	0.8892	0.89362	0.89704	0.90248	0.90719	0.90906
0.2133	0.84081	0.84311	0.84407	0.84621	0.84817	0.84963	0.85103	0.85187	0.85294	0.85386	0.85147	0.85175	0.85314	0.85423	0.85447			0.23803	0.78362	0.80859	0.82303	0.84985	0.84962	0.87089	0.87141	0.88379	0.87714	0.88712	0.89054	0.89453	0.90033	0.90412	0.90604
0.21365	0.84093	0.84318	0.84459	0.84672	0.84864	0.85003	0.85138	0.85216	0.85314	0.85395	0.85164	0.85187	0.85335	0.85427	0.85448			0.23903	0.78244	0.80854	0.82283	0.8488	0.84969	0.86995	0.87028	0.88177	0.87607	0.88543	0.88788	0.89238	0.89839	0.90161	0.90346
0.214	0.84103	0.84323	0.84507	0.84719	0.84907	0.8504	0.85168	0.8524	0.85329	0.854	0.85178	0.85196	0.85352	0.85428	0.85445			0.24003	0.78045	0.80765	0.82139	0.84671	0.84849	0.868	0.86787	0.87878	0.87385	0.88297	0.88464	0.8897	0.8955	0.89851	0.90066
0.21435	0.84112	0.84326	0.84553	0.84763	0.84947	0.85072	0.85194	0.8526	0.8534	0.854	0.8519	0.85203	0.85367	0.85425	0.8544			0.24103	0.77825	0.80627	0.81947	0.84399	0.8465	0.86523	0.86469	0.87501	0.87087	0.87959	0.88057	0.88616	0.89179	0.89432	0.89674
0.2147	0.84119	0.84328	0.84595	0.84803	0.84982	0.851	0.85215	0.85276	0.85347	0.85396	0.85199	0.85208	0.85378	0.8542	0.85431			0.24203	0.77617	0.80485	0.81742	0.84107	0.84446	0.86268	0.86143	0.87123	0.86784	0.87605	0.8767	0.88246	0.8879	0.89004	0.89279
0.21505	0.84125	0.84327	0.84635	0.8484	0.85012	0.85124	0.85232	0.85287	0.8535	0.85388	0.85206	0.85211	0.85386	0.85412	0.85421			0.24303	0.77432	0.80341	0.81551	0.83842	0.84264	0.86037	0.85835	0.86751	0.86502	0.87272	0.87326	0.87896	0.88428	0.88595	0.88898
0.2154	0.84129	0.84326	0.84671	0.84872	0.85039	0.85144	0.85245	0.85294	0.85348	0.85377	0.85211	0.85213	0.85391	0.85401	0.85408			0.24403	0.77307	0.80242	0.81416	0.8365	0.84127	0.8584	0.85566	0.8641	0.86261	0.8699	0.8704	0.87611	0.881	0.88244	0.8857
0.21575	0.84133	0.84323	0.84704	0.84901	0.85062	0.8516	0.85253	0.85298	0.85343	0.85362	0.85214	0.85212	0.85394	0.85388	0.85393			0.24503	0.77164	0.80138	0.81287	0.83451	0.83963	0.85625	0.85302	0.86056	0.85998	0.86699	0.86759	0.87313	0.87776	0.87897	0.8823
0.2161	0.84136	0.84319	0.84733	0.84926	0.8508	0.85171	0.85258	0.85297	0.85335	0.85345	0.85215	0.8521	0.85394	0.85373	0.85376			0.24603	0.77019	0.80016	0.8115	0.83233	0.83768	0.85375	0.85018	0.8566	0.85698	0.86369	0.86429	0.86958	0.87397	0.8751	0.87842
0.21645	0.84138	0.84314	0.8476	0.84948	0.85095	0.85179	0.85259	0.85293	0.85323	0.85324	0.85214	0.85207	0.85392	0.85357	0.85359			0.24703	0.76891	0.79891	0.81015	0.82987	0.83532	0.85094	0.84716	0.85212	0.85365	0.85987	0.86067	0.86555	0.86984	0.87067	0.874
0.2168	0.84139	0.84309	0.84783	0.84966	0.85106	0.85183	0.85256	0.85286	0.85308	0.85301	0.85211	0.85203	0.85387	0.85339	0.8534			0.24803	0.76801	0.79791	0.80888	0.82755	0.8333	0.84825	0.84426	0.84792	0.85047	0.85631	0.85725	0.86181	0.866	0.86655	0.86957
0.21715	0.8414	0.84303	0.84803	0.8498	0.85113	0.85183	0.8525	0.85276	0.85291	0.85276	0.85207	0.85198	0.85381	0.8532	0.8532			0.24903	0.76743	0.79714	0.80793	0.82561	0.83165	0.84589	0.84182	0.8442	0.84766	0.85309	0.8543	0.85861	0.86258	0.8629	0.86547
0.2175	0.84141	0.84296	0.8482	0.84991	0.85116	0.8518	0.8524	0.85262	0.85271	0.85249	0.85202	0.85192	0.85372	0.853	0.853			0.25003	0.76749	0.797	0.80756	0.82435	0.83048	0.84413	0.84005	0.84103	0.84552	0.85046	0.85202	0.85587	0.85974	0.8598	0.86205
0.21785	0.84141	0.8429	0.84833	0.84998	0.85116	0.85174	0.85228	0.85247	0.85249	0.85221	0.85196	0.85185	0.85363	0.8528	0.8528			0.25103	0.76738	0.79649	0.80702	0.82304	0.82906	0.84234	0.83841	0.83816	0.84376	0.84817	0.85	0.8536	0.8573	0.85704	0.8591
0.2182	0.84142	0.84284	0.84844	0.85003	0.85113	0.85165	0.85213	0.85228	0.85225	0.85191	0.85189	0.85178	0.85351	0.85259	0.8526			0.25203	0.76751	0.7961	0.80653	0.82182	0.82772	0.84053	0.83687	0.83525	0.842	0.84575	0.84763	0.85108	0.8545	0.85394	0.856
0.21855	0.84142	0.84278	0.84852	0.85004	0.85106	0.85153	0.85196	0.85208	0.852	0.85161	0.85181	0.85171	0.85339	0.85239	0.85241			0.25303	0.76778	0.79575	0.80612	0.82065	0.82661	0.83871	0.83554	0.83257	0.84033	0.8434	0.84527	0.84846	0.85174	0.85076	0.85283
0.2189	0.84143	0.84273	0.84858	0.85002	0.85097	0.85138	0.85176	0.85186	0.85174	0.85131	0.85173	0.85164	0.85326	0.85219	0.85222			0.25403	0.76799	0.79522	0.80542	0.81927	0.82516	0.83661	0.83385	0.82972	0.83853	0.84092	0.8426	0.84546	0.84878	0.84719	0.84944
0.21925	0.84145	0.84268	0.8486	0.84998	0.85085	0.85122	0.85155	0.85163	0.85147	0.851	0.85165	0.85157	0.85313	0.852	0.85205			0.25503	0.76866	0.79492	0.805	0.81827	0.82398	0.83477	0.83264	0.8274	0.83718	0.83895	0.84033	0.84288	0.84634	0.84421	0.8465
0.2196	0.84147	0.84264	0.84861	0.84991	0.85071	0.85103	0.85132	0.85139	0.85119	0.8507	0.85156	0.85151	0.85299	0.85182	0.85189			0.25603	0.76942	0.79496	0.80477	0.81762	0.82285	0.83315	0.83156	0.82559	0.83599	0.8373	0.83839	0.84086	0.84422	0.84177	0.84395
0.21995	0.84149	0.84262	0.84859	0.84982	0.85055	0.85084	0.85108	0.85114	0.85092	0.85041	0.85148	0.85145	0.85285	0.85165	0.85174			0.25703	0.77045	0.79499	0.80469	0.81721	0.82198	0.83176	0.8307	0.82425	0.83496	0.83594	0.83684	0.83912	0.84251	0.83954	0.8418
0.2203	0.84153	0.8426	0.84855	0.84972	0.85037	0.85062	0.85083	0.85088	0.85064	0.85013	0.8514	0.8514	0.85271	0.8515	0.85162			0.25803	0.77134	0.79482	0.8046	0.8166	0.82105	0.83016	0.82952	0.82253	0.83373	0.8344	0.83481	0.83699	0.84036	0.83704	0.83931
0.22065	0.84157	0.84259	0.84849	0.84959	0.85018	0.8504	0.85058	0.85063	0.85038	0.84986	0.85133	0.85136	0.85258	0.85137	0.85151			0.25903	0.77182	0.79424	0.8042	0.81559	0.8198	0.82823	0.82797	0.82035	0.83196	0.83244	0.83214	0.83434	0.83765	0.83394	0.83648
0.221	0.84163	0.8426	0.84842	0.84945	0.84998	0.85017	0.85032	0.85037	0.85012	0.84961	0.85126	0.85133	0.85246	0.85125	0.85143			0.26003	0.77231	0.79365	0.804	0.81469	0.81878	0.8265	0.82659	0.8183	0.83035	0.83069	0.82974	0.83199	0.83524	0.83119	0.83393
0.22135	0.8417	0.84263	0.84834	0.84929	0.84976	0.84994	0.85007	0.85012	0.84987	0.84937	0.85121	0.85131	0.85235	0.85116	0.85137			0.26103	0.7725	0.79302	0.80367	0.81335	0.81757	0.82478	0.82506	0.81621	0.82858	0.82891	0.82734	0.82962	0.83281	0.82848	0.8314
0.2217	0.84178	0.84267	0.84824	0.84913	0.84955	0.8497	0.84982	0.84988	0.84964	0.84916	0.85116	0.85131	0.85224	0.8511	0.85135			0.26203	0.77272	0.79275	0.80334	0.81217	0.81652	0.82313	0.82361	0.81422	0.82661	0.82715	0.8248	0.82697	0.83039	0.82587	0.82891
0.22205	0.84187	0.84273	0.84813	0.84896	0.84933	0.84947	0.84957	0.84965	0.84942	0.84898	0.85113	0.85133	0.85216	0.85106	0.85135			0.26303	0.77303	0.79256	0.80296	0.81126	0.8157	0.82145	0.82193	0.81246	0.82442	0.82544	0.82234	0.8243	0.82798	0.82336	0.8266
0.2224	0.84198	0.8428	0.84802	0.84879	0.8491	0.84924	0.84934	0.84944	0.84923	0.84882	0.85111	0.85136	0.85208	0.85105	0.85137			0.26403	0.7729	0.79154	0.80158	0.80957	0.8139	0.81901	0.81949	0.80994	0.82149	0.82305	0.81928	0.82087	0.82499	0.82005	0.82366
0.22275	0.8421	0.8429	0.8479	0.84861	0.84889	0.84902	0.84912	0.84924	0.84906	0.8487	0.85111	0.8514	0.85203	0.85107	0.85143			0.26503	0.77281	0.79038	0.80033	0.80777	0.81211	0.8166	0.81718	0.80743	0.81838	0.82042	0.81597	0.81714	0.82167	0.81626	0.82001
0.2231	0.84223	0.84301	0.84778	0.84843	0.84867	0.84882	0.84892	0.84906	0.84892	0.8486	0.85113	0.85147	0.852	0.85112	0.85153			0.26603	0.77286	0.78949	0.79936	0.8062	0.81055	0.81447	0.81501	0.80509	0.8154	0.81791	0.81278	0.81344	0.81833	0.8126	0.81639
0.22345	0.84239	0.84315	0.84766	0.84826	0.84847	0.84862	0.84873	0.84891	0.8488	0.84854	0.85116	0.85156	0.85198	0.85121	0.85165			0.26703	0.77276	0.78842	0.79831	0.80462	0.80883	0.81206	0.81275	0.80265	0.81225	0.81523	0.80932	0.80946	0.81488	0.8088	0.81242
0.2238	0.84256	0.8433	0.84754	0.8481	0.84828	0.84844	0.84857	0.84878	0.84871	0.84852	0.85122	0.85166	0.85199	0.85132	0.8518			0.26803	0.77255	0.78737	0.79735	0.803	0.80702	0.80947	0.81044	0.80022	0.80895	0.81234	0.8057	0.80519	0.81117	0.80482	0.80823
0.22415	0.84274	0.84347	0.84743	0.84794	0.8481	0.84828	0.84843	0.84867	0.84865	0.84853	0.85129	0.85179	0.85203	0.85147	0.85199			0.26903	0.77189	0.78581	0.79583	0.80084	0.80474	0.80652	0.80767	0.79738	0.80494	0.80864	0.8015	0.80014	0.80676	0.80004	0.80315
0.2245	0.84294	0.84367	0.84732	0.84779	0.84794	0.84815	0.84831	0.84859	0.84863	0.84857	0.85139	0.85194	0.85209	0.85164	0.85221			0.27003	0.77108	0.78406	0.79412	0.79831	0.80219	0.80328	0.80438	0.79417	0.80045	0.80436	0.79671	0.79455	0.80141	0.79452	0.79731
0.22485	0.84315	0.84388	0.84722	0.84766	0.8478	0.84803	0.84823	0.84854	0.84864	0.84866	0.8515	0.8521	0.85217	0.85185	0.85246			0.27103	0.76986	0.78193	0.79202	0.79537	0.7992	0.79972	0.8007	0.79071	0.79553	0.79956	0.79156	0.78864	0.79564	0.78852	0.7909
0.2252	0.84338	0.84412	0.84713	0.84754	0.84767	0.84794	0.84817	0.84852	0.84868	0.84878	0.85164	0.85229	0.85228	0.85209	0.85273			0.27203	0.76802	0.77937	0.78947	0.79213	0.79615	0.79599	0.79668	0.78729	0.79056	0.79456	0.78635	0.78264	0.78963	0.78241	0.78416
0.22555	0.84363	0.84437	0.84705	0.84744	0.84757	0.84787	0.84814	0.84854	0.84876	0.84894	0.8518	0.8525	0.85241	0.85236	0.85304			0.27303	0.76613	0.77682	0.78699	0.78875	0.7931	0.79225	0.79275	0.7839	0.78556	0.78935	0.78091	0.77661	0.78352	0.77596	0.77735
0.2259	0.84389	0.84464	0.84699	0.84736	0.8475	0.84784	0.84814	0.84858	0.84887	0.84914	0.85198	0.85273	0.85258	0.85266	0.85337			0.27403	0.7639	0.77393	0.78404	0.78503	0.78967	0.78814	0.7885	0.78032	0.78031	0.78384	0.77522	0.77025	0.7772	0.76919	0.77016
0.22625	0.84417	0.84493	0.84694	0.8473	0.84745	0.84783	0.84817	0.84866	0.84902	0.84937	0.85218	0.85298	0.85276	0.85299	0.85373			0.27503	0.7609	0.77029	0.78029	0.78049	0.78554	0.78334	0.78345	0.77607	0.77425	0.77765	0.76872	0.76316	0.77005	0.76158	0.76196
0.2266	0.84446	0.84524	0.84691	0.84726	0.84743	0.84785	0.84824	0.84877	0.8492	0.84964	0.8524	0.85325	0.85298	0.85334	0.85412			0.27603	0.75751	0.76626	0.77596	0.77537	0.78082	0.77786	0.77761	0.77113	0.7674	0.77055	0.7614	0.75512	0.76186	0.75307	0.75252
0.22695	0.84476	0.84556	0.8469	0.84724	0.84743	0.8479	0.84834	0.84892	0.84942	0.84995	0.85264	0.85353	0.85321	0.85372	0.85452			0.27703	0.75355	0.76175	0.77123	0.76983	0.7757	0.77195	0.77125	0.76586	0.76015	0.7631	0.75379	0.74671	0.75335	0.74412	0.74245
0.2273	0.84507	0.8459	0.84691	0.84725	0.84747	0.84799	0.84847	0.8491	0.84967	0.85028	0.85291	0.85383	0.85348	0.85412	0.85494			0.27803	0.74904	0.75668	0.76585	0.76361	0.76981	0.76542	0.76417	0.75974	0.75226	0.75504	0.74549	0.73763	0.74403	0.73447	0.73159
0.22765	0.8454	0.84626	0.84694	0.84729	0.84753	0.8481	0.84864	0.84931	0.84995	0.85065	0.85319	0.85415	0.85376	0.85454	0.85539			0.27903	0.74413	0.75115	0.76	0.7569	0.76348	0.75837	0.75663	0.75306	0.74389	0.7466	0.73676	0.72813	0.73427	0.7244	0.7201
0.228	0.84574	0.84662	0.84699	0.84735	0.84763	0.84825	0.84884	0.84956	0.85027	0.85105	0.85349	0.85448	0.85407	0.85498	0.85584			0.28003	0.73862	0.74531	0.75378	0.74968	0.75656	0.75088	0.74855	0.74585	0.7351	0.73772	0.72755	0.7183	0.72404	0.7139	0.70826
0.22835	0.84608	0.847	0.84706	0.84743	0.84776	0.84843	0.84907	0.84983	0.85061	0.85148	0.8538	0.85482	0.85439	0.85544	0.85631			0.28103	0.73227	0.73841	0.74652	0.74137	0.74871	0.74232	0.73936	0.73729	0.72542	0.72764	0.71709	0.70707	0.71248	0.70194	0.69511
0.2287	0.84644	0.84739	0.84715	0.84755	0.84791	0.84864	0.84933	0.85014	0.85099	0.85193	0.85413	0.85518	0.85474	0.8559	0.85679			0.28203	0.7255	0.73118	0.73879	0.7327	0.74038	0.73329	0.72975	0.72804	0.71531	0.71695	0.70595	0.69519	0.7002	0.68931	0.68123
0.22905	0.8468	0.84779	0.84727	0.84769	0.8481	0.84888	0.84962	0.85047	0.85139	0.85241	0.85448	0.85554	0.8551	0.85638	0.85727			0.28303	0.71789	0.72317	0.73019	0.7231	0.73104	0.72316	0.71912	0.71761	0.70405	0.70496	0.6936	0.68209	0.68673	0.67542	0.66608
0.2294	0.84716	0.8482	0.84741	0.84786	0.84832	0.84915	0.84995	0.85083	0.85181	0.85291	0.85483	0.85592	0.85548	0.85687	0.85776			0.28403	0.7096	0.71464	0.72088	0.71281	0.72101	0.71235	0.70786	0.70633	0.69219	0.69223	0.68059	0.66827	0.67262	0.66096	0.65036
0.22975	0.84754	0.84861	0.84757	0.84805	0.84856	0.84944	0.8503	0.85122	0.85226	0.85342	0.8552	0.8563	0.85588	0.85736	0.85825			0.28503	0.70066	0.70545	0.71066	0.70187	0.71007	0.70074	0.69601	0.69427	0.6796	0.6787	0.66681	0.65363	0.65777	0.64578	0.63417
0.2301	0.84791	0.84902	0.84776	0.84827	0.84883	0.84977	0.85067	0.85163	0.85273	0.85395	0.85557	0.85668	0.85628	0.85785	0.85874			0.28603	0.69123	0.69558	0.69969	0.69048	0.69841	0.68824	0.6832	0.6812	0.66605	0.66413	0.6519	0.63794	0.64191	0.62974	0.61723
0.23045	0.84829	0.84944	0.84796	0.84852	0.84913	0.85012	0.85107	0.85206	0.85322	0.8545	0.85596	0.85706	0.85669	0.85834	0.85922			0.28703	0.68131	0.68501	0.68802	0.67846	0.68595	0.67508	0.66959	0.66729	0.65179	0.64893	0.63624	0.62163	0.62538	0.61304	0.59978
0.2308	0.84867	0.84986	0.84819	0.84879	0.84946	0.85049	0.85149	0.85252	0.85372	0.85505	0.85634	0.85745	0.85711	0.85883	0.8597			0.28803	0.6704	0.67341	0.67519	0.66515	0.67204	0.66065	0.65491	0.65201	0.63626	0.63246	0.6192	0.60418	0.60768	0.59527	0.58135
0.23115	0.84905	0.85029	0.84844	0.84908	0.84981	0.85089	0.85194	0.85298	0.85423	0.85561	0.85674	0.85784	0.85753	0.85931	0.86016			0.28903	0.65888	0.66112	0.66188	0.65113	0.65731	0.64544	0.6397	0.63601	0.61998	0.61527	0.60141	0.58612	0.58945	0.57714	0.56256
0.2315	0.84943	0.8507	0.84871	0.84939	0.85018	0.8513	0.8524	0.85347	0.85475	0.85617	0.85713	0.85822	0.85796	0.85979	0.86062			0.29003	0.6469	0.6485	0.64824	0.63677	0.64216	0.62983	0.624	0.61955	0.60346	0.59775	0.58342	0.56795	0.57117	0.55918	0.54407
0.23185	0.8498	0.85112	0.849	0.84973	0.85057	0.85174	0.85287	0.85396	0.85528	0.85673	0.85752	0.8586	0.85838	0.86025	0.86105			0.29103	0.63408	0.63475	0.63361	0.62155	0.62606	0.6134	0.60738	0.60235	0.58627	0.57959	0.56493	0.54947	0.55261	0.54105	0.52567
0.2322	0.85017	0.85153	0.84931	0.85009	0.85099	0.85219	0.85336	0.85446	0.85581	0.85728	0.85791	0.85896	0.85881	0.8607	0.86147			0.29203	0.62055	0.62019	0.61819	0.60551	0.60918	0.5963	0.58996	0.5844	0.56845	0.56084	0.5461	0.53092	0.5339	0.52293	0.50759
0.23255	0.85054	0.85193	0.84964	0.85046	0.85141	0.85265	0.85386	0.85497	0.85634	0.85783	0.85829	0.85933	0.85922	0.86113	0.86187			0.29303	0.60622	0.6047	0.6018	0.58853	0.59138	0.57846	0.57175	0.56572	0.54993	0.54147	0.52675	0.51212	0.51488	0.50469	0.4896
0.2329	0.85089	0.85233	0.84998	0.85085	0.85186	0.85313	0.85436	0.85548	0.85687	0.85838	0.85867	0.85968	0.85963	0.86154	0.86225			0.29403	0.5915	0.58859	0.58495	0.57094	0.57294	0.56017	0.55308	0.54663	0.5313	0.522	0.50741	0.49361	0.49622	0.48687	0.47231
0.23325	0.85124	0.85271	0.85033	0.85125	0.85231	0.85361	0.85487	0.856	0.8574	0.85891	0.85904	0.86001	0.86003	0.86193	0.8626			0.29503	0.57621	0.57187	0.56753	0.55291	0.55409	0.54151	0.53429	0.52746	0.51284	0.50278	0.48851	0.4757	0.47837	0.46987	0.456
0.2336	0.85158	0.85309	0.85069	0.85167	0.85278	0.8541	0.85538	0.85651	0.85791	0.85942	0.8594	0.86034	0.86042	0.86229	0.86293			0.29603	0.56053	0.55482	0.5498	0.53477	0.53524	0.52294	0.51563	0.50859	0.49487	0.48429	0.47047	0.45885	0.46171	0.45411	0.44121
0.23395	0.85192	0.85345	0.85107	0.85209	0.85325	0.85459	0.85589	0.85702	0.85842	0.85992	0.85975	0.86065	0.8608	0.86263	0.86323			0.29703	0.54466	0.53756	0.53194	0.51651	0.51627	0.50447	0.49719	0.49009	0.47728	0.46654	0.45325	0.44312	0.44634	0.43956	0.42789
0.2343	0.85224	0.8538	0.85146	0.85253	0.85373	0.85508	0.8564	0.85751	0.85891	0.86039	0.86008	0.86094	0.86115	0.86295	0.8635			0.29803	0.52808	0.51965	0.51347	0.49796	0.49695	0.48588	0.47874	0.47177	0.45996	0.44945	0.43696	0.42835	0.43203	0.42627	0.41581
0.23465	0.85254	0.85413	0.85185	0.85296	0.8542	0.85557	0.8569	0.858	0.85939	0.86085	0.8604	0.86121	0.86149	0.86323	0.86374			0.29903	0.51088	0.5013	0.49466	0.47912	0.4775	0.46735	0.4602	0.45358	0.44297	0.43301	0.42139	0.41447	0.41866	0.41405	0.40496
0.235	0.85284	0.85445	0.85224	0.8534	0.85468	0.85606	0.85739	0.85848	0.85985	0.86128	0.8607	0.86147	0.86181	0.86349	0.86395			0.30003	0.49334	0.4827	0.4758	0.46037	0.4582	0.44907	0.44208	0.43601	0.42683	0.41753	0.4071	0.40196	0.40662	0.40323	0.39566
0.23535	0.85312	0.85475	0.85264	0.85385	0.85516	0.85654	0.85787	0.85894	0.86029	0.86168	0.86098	0.8617	0.86211	0.86371	0.86412			0.30103	0.47543	0.46401	0.45692	0.44183	0.43926	0.43119	0.42454	0.41909	0.41146	0.40325	0.39411	0.39082	0.39606	0.39376	0.38817
0.2357	0.85338	0.85504	0.85304	0.85429	0.85563	0.85701	0.85834	0.85938	0.8607	0.86205	0.86125	0.86192	0.86239	0.8639	0.86427			0.30203	0.45728	0.44532	0.4381	0.4235	0.42058	0.41362	0.40759	0.40282	0.39694	0.38998	0.38225	0.38097	0.38673	0.3857	0.38225
0.23605	0.85363	0.8553	0.85344	0.85473	0.85609	0.85746	0.85879	0.85981	0.86109	0.86239	0.86149	0.86211	0.86264	0.86406	0.86438			0.30303	0.43898	0.42678	0.41952	0.40562	0.40247	0.39677	0.39144	0.3876	0.38356	0.37791	0.37172	0.37263	0.37902	0.37921	0.37788
0.2364	0.85386	0.85554	0.85384	0.85516	0.85655	0.85791	0.85922	0.86021	0.86145	0.8627	0.86171	0.86227	0.86287	0.86419	0.86445			0.30403	0.42052	0.40852	0.40133	0.38836	0.38506	0.38072	0.37619	0.37348	0.37124	0.36688	0.36247	0.3657	0.37258	0.37416	0.37503
0.23675	0.85408	0.85577	0.85423	0.85558	0.85699	0.85833	0.85963	0.86059	0.86179	0.86298	0.86191	0.86242	0.86307	0.86428	0.8645			0.30503	0.40196	0.39033	0.38343	0.37168	0.3684	0.36539	0.36177	0.3603	0.35985	0.35677	0.35451	0.3599	0.36729	0.3702	0.37324
0.2371	0.85428	0.85597	0.85461	0.85599	0.85741	0.85874	0.86001	0.86094	0.86209	0.86322	0.86209	0.86254	0.86324	0.86434	0.86451			0.30603	0.38369	0.37282	0.36639	0.35611	0.35292	0.35132	0.34882	0.34875	0.34985	0.3483	0.34826	0.35589	0.3638	0.36794	0.37302
0.23745	0.85446	0.85616	0.85499	0.8564	0.85782	0.85913	0.86038	0.86126	0.86237	0.86343	0.86224	0.86263	0.86338	0.86436	0.86449			0.30703	0.36551	0.35578	0.35001	0.34131	0.33835	0.33815	0.3369	0.33833	0.3409	0.341	0.34345	0.3531	0.36161	0.36688	0.37411
0.2378	0.85462	0.85632	0.85536	0.85678	0.85822	0.85949	0.86071	0.86156	0.86261	0.8636	0.86236	0.8627	0.8635	0.86436	0.86444			0.30803	0.34782	0.33954	0.33449	0.32763	0.325	0.32631	0.32641	0.32941	0.33332	0.3352	0.3403	0.35181	0.36098	0.36724	0.37677
0.23815	0.85477	0.85646	0.85571	0.85715	0.85859	0.85983	0.86102	0.86183	0.86281	0.86373	0.86246	0.86275	0.86358	0.86432	0.86436			0.30903	0.33082	0.32411	0.32008	0.3151	0.3129	0.31571	0.31725	0.32194	0.32703	0.33076	0.33851	0.35195	0.36159	0.36893	0.38068
0.2385	0.85489	0.85657	0.85605	0.85751	0.85893	0.86014	0.8613	0.86206	0.86299	0.86383	0.86254	0.86277	0.86364	0.86425	0.86425			0.31003	0.31449	0.30956	0.30675	0.30371	0.30209	0.30625	0.30907	0.31557	0.32172	0.32744	0.33768	0.35306	0.36313	0.37137	0.38517
0.23885	0.855	0.85667	0.85637	0.85784	0.85926	0.86043	0.86154	0.86226	0.86312	0.86389	0.86259	0.86277	0.86367	0.86415	0.86412			0.31103	0.29887	0.2961	0.29457	0.29346	0.29259	0.29831	0.30244	0.31082	0.31797	0.32559	0.33829	0.35555	0.36593	0.37491	0.39063
0.2392	0.85509	0.85674	0.85668	0.85815	0.85955	0.86069	0.86176	0.86243	0.86323	0.86391	0.86262	0.86275	0.86368	0.86403	0.86395			0.31203	0.28411	0.28376	0.28369	0.28445	0.28442	0.29174	0.29723	0.30753	0.31557	0.32497	0.34024	0.35915	0.36974	0.37952	0.39691
0.23955	0.85516	0.85679	0.85697	0.85844	0.85982	0.86092	0.86194	0.86257	0.8633	0.8639	0.86262	0.8627	0.86365	0.86387	0.86377			0.31303	0.27051	0.27252	0.27437	0.27688	0.2779	0.28672	0.29355	0.30574	0.31474	0.32568	0.34373	0.36394	0.37474	0.38522	0.40398
0.2399	0.85521	0.85682	0.85724	0.85871	0.86007	0.86111	0.8621	0.86267	0.86333	0.86385	0.8626	0.86263	0.8636	0.8637	0.86356			0.31403	0.25826	0.26279	0.26664	0.27088	0.27311	0.28344	0.29139	0.3055	0.31548	0.32783	0.34864	0.36993	0.38085	0.39196	0.41178
0.24025	0.85524	0.85683	0.85748	0.85895	0.86028	0.86128	0.86221	0.86274	0.86333	0.86377	0.86255	0.86254	0.86352	0.86349	0.86333			0.31503	0.24736	0.2542	0.26015	0.26621	0.26954	0.28136	0.2905	0.3064	0.3174	0.33099	0.35437	0.3766	0.38762	0.3991	0.41995
0.2406	0.85526	0.85682	0.85771	0.85916	0.86046	0.86141	0.8623	0.86277	0.86329	0.86366	0.86248	0.86244	0.86341	0.86327	0.86309			0.31603	0.23793	0.24734	0.25543	0.26312	0.26763	0.28085	0.2912	0.30869	0.32071	0.33536	0.36106	0.38404	0.3952	0.40683	0.42844
0.24095	0.85525	0.85679	0.85791	0.85935	0.86062	0.86152	0.86235	0.86278	0.86323	0.86351	0.86239	0.86231	0.86329	0.86303	0.86283			0.31703	0.23004	0.24205	0.25227	0.26148	0.2672	0.2818	0.29332	0.31227	0.32515	0.34085	0.36852	0.39205	0.4033	0.41489	0.437
0.2413	0.85523	0.85674	0.85809	0.85951	0.86074	0.86158	0.86236	0.86274	0.86313	0.86333	0.86228	0.86216	0.86314	0.86277	0.86255			0.31803	0.22394	0.23851	0.25102	0.2616	0.26851	0.28442	0.29713	0.31731	0.33123	0.34775	0.37714	0.40106	0.41227	0.42365	0.44604
0.24165	0.8552	0.85667	0.85824	0.85964	0.86083	0.86162	0.86235	0.86268	0.863	0.86312	0.86215	0.862	0.86296	0.86249	0.86227			0.31903	0.21938	0.23665	0.25151	0.26345	0.27149	0.28856	0.30245	0.32367	0.33859	0.35577	0.38659	0.4107	0.42173	0.433	0.45535
0.242	0.85515	0.85658	0.85837	0.85974	0.86088	0.86163	0.8623	0.86259	0.86284	0.86289	0.862	0.86183	0.86277	0.86221	0.86198			0.32003	0.21641	0.23631	0.25338	0.26679	0.27581	0.2941	0.30882	0.33096	0.34689	0.36461	0.39658	0.42063	0.43158	0.44271	0.46474
0.24235	0.85508	0.85647	0.85847	0.85982	0.86091	0.8616	0.86222	0.86246	0.86265	0.86263	0.86184	0.86164	0.86256	0.86191	0.86168			0.32103	0.21499	0.2375	0.25666	0.27133	0.28135	0.30069	0.31608	0.339	0.35577	0.37396	0.40681	0.43055	0.44134	0.45227	0.47383
0.2427	0.855	0.85635	0.85855	0.85986	0.8609	0.86154	0.8621	0.86231	0.86243	0.86235	0.86165	0.86144	0.86234	0.86161	0.86138			0.32203	0.21509	0.23997	0.2612	0.27707	0.28799	0.3082	0.32415	0.3476	0.36525	0.38368	0.4171	0.44032	0.45089	0.46162	0.48259
0.24305	0.8549	0.85622	0.85859	0.85987	0.86087	0.86145	0.86196	0.86212	0.86219	0.86205	0.86145	0.86123	0.8621	0.8613	0.86108			0.32303	0.21671	0.24387	0.26696	0.28393	0.29568	0.31662	0.3328	0.35672	0.37519	0.39358	0.42724	0.44983	0.46015	0.47064	0.49094
0.2434	0.85479	0.85607	0.85862	0.85986	0.8608	0.86133	0.86179	0.86192	0.86193	0.86173	0.86124	0.86101	0.86185	0.86098	0.86077			0.32403	0.21976	0.24912	0.27388	0.29181	0.30412	0.32573	0.34208	0.36631	0.38541	0.40354	0.43724	0.45911	0.4691	0.47927	0.49892
0.24375	0.85467	0.8559	0.85861	0.85982	0.86071	0.86119	0.86159	0.86168	0.86165	0.8614	0.86102	0.86078	0.86159	0.86067	0.86048			0.32503	0.2241	0.25554	0.28173	0.30054	0.31327	0.33544	0.3517	0.37608	0.3956	0.41325	0.44683	0.46785	0.47767	0.48744	0.50643
0.2441	0.85454	0.85573	0.85859	0.85975	0.86058	0.86101	0.86137	0.86143	0.86135	0.86105	0.86079	0.86055	0.86132	0.86036	0.86019			0.32603	0.22972	0.2631	0.29061	0.31007	0.32308	0.34576	0.36164	0.38616	0.40609	0.42276	0.45615	0.4764	0.48592	0.49552	0.51358
0.24445	0.8544	0.85554	0.85853	0.85965	0.86043	0.86081	0.86112	0.86115	0.86103	0.86069	0.86055	0.86032	0.86105	0.86006	0.85991			0.32703	0.23642	0.27161	0.30028	0.32026	0.33346	0.35658	0.37172	0.39639	0.4165	0.43206	0.46515	0.48456	0.49388	0.50319	0.52017
0.2448	0.85424	0.85535	0.85845	0.85952	0.86025	0.86058	0.86085	0.86085	0.86069	0.86032	0.86031	0.86008	0.86077	0.85976	0.85964			0.32804	0.24411	0.28096	0.31059	0.33085	0.34426	0.36753	0.38185	0.40652	0.42658	0.44097	0.47368	0.49217	0.50119	0.51036	0.52628
0.24515	0.85408	0.85514	0.85835	0.85937	0.86004	0.86034	0.86056	0.86054	0.86035	0.85994	0.86006	0.85985	0.86049	0.85947	0.85938			0.32904	0.2527	0.29092	0.32141	0.34168	0.35521	0.37849	0.39187	0.41637	0.4363	0.44947	0.48173	0.49925	0.50807	0.5169	0.53189
0.2455	0.85391	0.85493	0.85822	0.8592	0.85981	0.86007	0.86026	0.86021	0.85999	0.85956	0.8598	0.85961	0.86021	0.85919	0.85914			0.33004	0.2621	0.30155	0.33262	0.35278	0.36627	0.38945	0.40186	0.42603	0.44574	0.45776	0.48926	0.50593	0.51457	0.5231	0.53724
0.24585	0.85373	0.85471	0.85807	0.859	0.85956	0.85978	0.85993	0.85987	0.85963	0.85918	0.85955	0.85938	0.85993	0.85893	0.85891			0.33104	0.27219	0.31265	0.34414	0.36393	0.37733	0.40016	0.41153	0.43519	0.4547	0.46548	0.49634	0.51202	0.52046	0.52879	0.54226
0.2462	0.85355	0.85448	0.85789	0.85877	0.85929	0.85947	0.85959	0.85952	0.85926	0.85881	0.8593	0.85916	0.85966	0.85867	0.8587			0.33204	0.28294	0.32397	0.35575	0.37505	0.38832	0.41059	0.42084	0.44396	0.46308	0.47277	0.50276	0.51769	0.52575	0.534	0.5468
0.24655	0.85336	0.85426	0.8577	0.85853	0.85899	0.85915	0.85924	0.85916	0.85889	0.85843	0.85904	0.85894	0.85939	0.85844	0.85851			0.33304	0.29414	0.33538	0.36746	0.38617	0.39917	0.4207	0.42979	0.45229	0.47104	0.47965	0.50858	0.52296	0.5305	0.53885	0.55082
0.2469	0.85317	0.85402	0.85748	0.85827	0.85868	0.85881	0.85888	0.8588	0.85852	0.85806	0.8588	0.85872	0.85913	0.85822	0.85834			0.33404	0.30557	0.34675	0.37881	0.39692	0.40958	0.43032	0.43828	0.46002	0.47824	0.4859	0.5138	0.52755	0.53463	0.54303	0.55406
0.24725	0.85297	0.85379	0.85725	0.85799	0.85836	0.85846	0.85851	0.85843	0.85815	0.8577	0.85855	0.85852	0.85888	0.85803	0.85819			0.33504	0.31722	0.35803	0.39006	0.40732	0.41966	0.43972	0.44661	0.4676	0.48512	0.49188	0.5188	0.53189	0.53858	0.54723	0.55716
0.2476	0.85277	0.85356	0.857	0.85769	0.85802	0.8581	0.85813	0.85806	0.85779	0.85735	0.85832	0.85832	0.85864	0.85785	0.85807			0.33604	0.32903	0.3691	0.40111	0.41726	0.4293	0.44842	0.45447	0.47456	0.49131	0.49732	0.52336	0.53567	0.54208	0.55103	0.55982
0.24795	0.85257	0.85332	0.85673	0.85738	0.85767	0.85773	0.85775	0.85769	0.85742	0.85702	0.85809	0.85814	0.85841	0.85769	0.85796			0.33704	0.34086	0.37987	0.41177	0.42684	0.43859	0.45654	0.46194	0.48098	0.49689	0.50232	0.52738	0.53897	0.5453	0.55435	0.56214
0.2483	0.85237	0.85309	0.85645	0.85705	0.8573	0.85736	0.85737	0.85732	0.85707	0.85669	0.85787	0.85797	0.8582	0.85756	0.85788			0.33804	0.35254	0.39065	0.42205	0.43606	0.44745	0.46425	0.469	0.48695	0.50199	0.50708	0.5309	0.54191	0.54826	0.55734	0.56437
0.24865	0.85216	0.85285	0.85615	0.85672	0.85693	0.85698	0.85699	0.85695	0.85673	0.85638	0.85765	0.8578	0.858	0.85745	0.85782			0.33904	0.3639	0.40096	0.43169	0.44482	0.45579	0.47132	0.47563	0.49244	0.50645	0.5114	0.53377	0.54438	0.55071	0.55972	0.56627
0.249	0.85196	0.85262	0.85584	0.85637	0.85656	0.8566	0.85661	0.85659	0.8564	0.85609	0.85745	0.85766	0.85781	0.85736	0.85778			0.34004	0.37483	0.41111	0.44114	0.45327	0.46405	0.47821	0.48208	0.49779	0.5107	0.51575	0.53651	0.5468	0.55306	0.56206	0.56811
0.24935	0.85175	0.8524	0.85552	0.85601	0.85618	0.85622	0.85624	0.85624	0.85608	0.85582	0.85726	0.85752	0.85764	0.85729	0.85776			0.34104	0.38527	0.42081	0.45005	0.46129	0.47181	0.48457	0.48812	0.50269	0.51449	0.51986	0.5389	0.54888	0.55506	0.56411	0.56956
0.2497	0.85155	0.85217	0.8552	0.85565	0.85579	0.85585	0.85587	0.8559	0.85578	0.85557	0.85709	0.8574	0.85749	0.85724	0.85776			0.34204	0.39537	0.43019	0.45863	0.4691	0.47931	0.49063	0.49398	0.50732	0.51821	0.52379	0.54127	0.55084	0.55693	0.5662	0.571
0.25005	0.85135	0.85196	0.85486	0.85529	0.85541	0.85547	0.85551	0.85557	0.85549	0.85533	0.85692	0.85729	0.85735	0.85721	0.85779			0.34304	0.40497	0.4392	0.46665	0.47664	0.48646	0.49632	0.4994	0.51158	0.52158	0.5274	0.54344	0.55241	0.55862	0.56814	0.57231
0.2504	0.85115	0.85174	0.85452	0.85492	0.85503	0.8551	0.85516	0.85525	0.85522	0.85512	0.85677	0.85719	0.85723	0.85721	0.85783			0.34404	0.41419	0.44779	0.47402	0.48364	0.49314	0.50157	0.50432	0.51544	0.52455	0.53073	0.54538	0.55375	0.56013	0.56971	0.57338
0.25075	0.85095	0.85153	0.85417	0.85454	0.85465	0.85474	0.85482	0.85495	0.85496	0.85493	0.85663	0.85711	0.85713	0.85722	0.85789			0.34504	0.42289	0.45619	0.48109	0.49034	0.49953	0.50659	0.50915	0.51922	0.52728	0.53386	0.54714	0.55498	0.56144	0.571	0.5744
0.2511	0.85075	0.85133	0.85382	0.85417	0.85427	0.85439	0.85449	0.85466	0.85473	0.85476	0.8565	0.85704	0.85704	0.85725	0.85796			0.34604	0.43114	0.46411	0.48773	0.49674	0.50551	0.51131	0.51373	0.52269	0.52986	0.53659	0.5487	0.55611	0.5627	0.57213	0.57532
0.25145	0.85056	0.85113	0.85346	0.8538	0.8539	0.85404	0.85418	0.85439	0.85451	0.85461	0.85639	0.85698	0.85697	0.8573	0.85805			0.34704	0.43891	0.47179	0.49411	0.50287	0.51118	0.5158	0.51797	0.52599	0.5323	0.539	0.55022	0.55713	0.56396	0.57314	0.57617
0.2518	0.85037	0.85094	0.85311	0.85343	0.85353	0.85371	0.85387	0.85413	0.85431	0.85449	0.85629	0.85693	0.85691	0.85736	0.85815			0.34804	0.44611	0.47903	0.50017	0.50859	0.51645	0.5201	0.52203	0.5291	0.53456	0.54111	0.55172	0.55799	0.56516	0.57404	0.57696
0.25215	0.85018	0.85075	0.85275	0.85307	0.85318	0.85338	0.85359	0.85389	0.85413	0.85438	0.8562	0.85689	0.85687	0.85744	0.85826			0.34904	0.45284	0.48588	0.50588	0.51402	0.52152	0.52414	0.52576	0.53198	0.53676	0.54301	0.55321	0.55879	0.56624	0.57485	0.57766
0.2525	0.84999	0.85057	0.8524	0.85271	0.85283	0.85307	0.85332	0.85367	0.85397	0.8543	0.85613	0.85687	0.85684	0.85752	0.85838			0.35004	0.45921	0.49247	0.51152	0.51926	0.52642	0.52809	0.52937	0.53478	0.53912	0.54489	0.55486	0.55978	0.56732	0.57574	0.57848
0.25285	0.84981	0.8504	0.85205	0.85235	0.8525	0.85277	0.85306	0.85346	0.85383	0.85423	0.85606	0.85685	0.85683	0.85762	0.8585			0.35104	0.46512	0.49867	0.51687	0.52413	0.531	0.53171	0.53272	0.53731	0.54109	0.54658	0.55634	0.56049	0.56816	0.57628	0.57906
0.2532	0.84963	0.85023	0.8517	0.85201	0.85217	0.85249	0.85282	0.85327	0.85371	0.85419	0.856	0.85684	0.85682	0.85772	0.85862			0.35204	0.47069	0.50442	0.52196	0.52862	0.53521	0.53506	0.53596	0.53949	0.54287	0.548	0.55771	0.56098	0.56877	0.57667	0.57959
0.25355	0.84945	0.85006	0.85135	0.85167	0.85186	0.85222	0.8526	0.8531	0.8536	0.85416	0.85596	0.85683	0.85683	0.85783	0.85875			0.35304	0.47608	0.50989	0.52691	0.53303	0.53917	0.53835	0.53914	0.5416	0.54467	0.54928	0.55911	0.56149	0.56939	0.577	0.58019
0.2539	0.84927	0.8499	0.85101	0.85134	0.85156	0.85197	0.8524	0.85294	0.85351	0.85415	0.85592	0.85683	0.85684	0.85794	0.85887			0.35404	0.4812	0.51492	0.53157	0.53728	0.54285	0.54143	0.54204	0.54357	0.54634	0.55039	0.56046	0.56187	0.56986	0.57731	0.58078
0.25425	0.84909	0.84974	0.85068	0.85102	0.85127	0.85173	0.85221	0.85281	0.85344	0.85415	0.85588	0.85683	0.85686	0.85805	0.85899			0.35504	0.48608	0.51957	0.53601	0.54126	0.54624	0.54434	0.54464	0.54538	0.5478	0.55125	0.56172	0.56205	0.57011	0.57744	0.58107
0.2546	0.84892	0.84959	0.85035	0.85071	0.85099	0.8515	0.85203	0.85268	0.85338	0.85416	0.85585	0.85683	0.85688	0.85816	0.85909			0.35604	0.49077	0.5238	0.54014	0.545	0.54925	0.54716	0.54698	0.54716	0.549	0.55205	0.56269	0.5621	0.57019	0.57751	0.58116
0.25495	0.84874	0.84944	0.85003	0.85041	0.85073	0.85129	0.85188	0.85257	0.85334	0.85419	0.85583	0.85683	0.8569	0.85826	0.85919			0.35704	0.49509	0.52765	0.54397	0.54845	0.55182	0.54986	0.54905	0.54879	0.55012	0.55266	0.56352	0.562	0.57013	0.5775	0.58103
0.2553	0.84856	0.84929	0.84971	0.85011	0.85048	0.85109	0.85173	0.85248	0.85331	0.85422	0.8558	0.85683	0.85692	0.85835	0.85927			0.35804	0.49926	0.53118	0.54754	0.55146	0.55404	0.55232	0.55087	0.5503	0.55098	0.55305	0.56418	0.56175	0.56998	0.57747	0.58079
0.25565	0.84838	0.84914	0.8494	0.84983	0.85025	0.85091	0.8516	0.85239	0.85328	0.85426	0.85578	0.85682	0.85694	0.85843	0.85934			0.35904	0.50314	0.53442	0.55087	0.55429	0.55607	0.55466	0.55248	0.55177	0.55187	0.55343	0.56471	0.56139	0.56987	0.57748	0.58064
0.256	0.8482	0.84899	0.8491	0.84956	0.85002	0.85074	0.85148	0.85232	0.85327	0.85431	0.85575	0.85681	0.85696	0.85849	0.85939			0.36004	0.50679	0.53751	0.55379	0.55682	0.55791	0.55672	0.55385	0.55295	0.55253	0.55359	0.565	0.56083	0.56953	0.57717	0.58035
0.25635	0.84802	0.84884	0.8488	0.8493	0.84981	0.85058	0.85137	0.85226	0.85326	0.85436	0.85572	0.85679	0.85697	0.85854	0.85941			0.36104	0.51027	0.54036	0.55649	0.55933	0.55965	0.55877	0.55512	0.55416	0.55322	0.5538	0.56517	0.5603	0.56924	0.57691	0.58019
0.2567	0.84783	0.84869	0.84852	0.84905	0.84961	0.85043	0.85127	0.8522	0.85325	0.8544	0.85568	0.85676	0.85696	0.85857	0.85941			0.36204	0.51344	0.54294	0.55893	0.5616	0.56126	0.5606	0.55616	0.55532	0.55387	0.55398	0.56527	0.55988	0.56889	0.57671	0.58006
0.25705	0.84764	0.84854	0.84823	0.8488	0.84941	0.85028	0.85118	0.85215	0.85325	0.85444	0.85564	0.85671	0.85695	0.85858	0.85939			0.36304	0.51638	0.54515	0.56121	0.56366	0.56267	0.56219	0.55703	0.55646	0.55443	0.55411	0.56532	0.55953	0.56846	0.57642	0.57974
0.2574	0.84744	0.84838	0.84796	0.84857	0.84923	0.85015	0.8511	0.8521	0.85324	0.85448	0.85559	0.85665	0.85692	0.85856	0.85933			0.36404	0.51905	0.54731	0.56341	0.56551	0.56404	0.56369	0.5578	0.5576	0.55516	0.55439	0.56553	0.55937	0.56821	0.57639	0.5795
0.25775	0.84724	0.84822	0.84768	0.84834	0.84905	0.85002	0.85102	0.85205	0.85324	0.85451	0.85552	0.85657	0.85687	0.85851	0.85924			0.36504	0.52162	0.54932	0.56526	0.56713	0.56513	0.56494	0.55832	0.55852	0.55569	0.55443	0.56552	0.55901	0.56777	0.57611	0.57898
0.2581	0.84703	0.84804	0.84742	0.84812	0.84889	0.8499	0.85094	0.85201	0.85322	0.85453	0.85544	0.85648	0.85681	0.85843	0.85912			0.36604	0.52423	0.55123	0.56696	0.56867	0.5663	0.56611	0.5588	0.55939	0.55621	0.5545	0.56548	0.55883	0.56752	0.57608	0.57881
0.25845	0.84681	0.84787	0.84715	0.8479	0.84872	0.84978	0.85086	0.85196	0.8532	0.85453	0.85534	0.85636	0.85672	0.85833	0.85896			0.36704	0.52653	0.55298	0.56845	0.56997	0.56734	0.56711	0.55921	0.56021	0.55667	0.55459	0.56524	0.55869	0.5673	0.57594	0.57867
0.2588	0.84658	0.84768	0.84689	0.84769	0.84856	0.84966	0.85078	0.8519	0.85317	0.85452	0.85523	0.85622	0.85661	0.85818	0.85876			0.36804	0.52861	0.55446	0.5697	0.57091	0.56811	0.56792	0.5595	0.56081	0.55683	0.55454	0.56478	0.55856	0.56696	0.57569	0.57834
0.25915	0.84634	0.84748	0.84664	0.84748	0.8484	0.84954	0.8507	0.85184	0.85313	0.85448	0.85509	0.85605	0.85647	0.858	0.85853			0.36904	0.53038	0.55579	0.57078	0.57168	0.56883	0.56861	0.55973	0.56146	0.55698	0.55437	0.56423	0.55837	0.56662	0.57552	0.57796
0.2595	0.84609	0.84727	0.84638	0.84727	0.84824	0.84942	0.85061	0.85176	0.85307	0.85443	0.85494	0.85586	0.85631	0.85779	0.85825			0.37004	0.53196	0.55681	0.57174	0.57205	0.5695	0.56898	0.55969	0.56193	0.55696	0.55399	0.56365	0.55811	0.56631	0.57533	0.57749
0.25985	0.84583	0.84705	0.84612	0.84706	0.84808	0.84929	0.85051	0.85168	0.85299	0.85435	0.85475	0.85564	0.85611	0.85753	0.85793			0.37104	0.53324	0.55757	0.57255	0.57214	0.57002	0.56921	0.55962	0.56235	0.55688	0.55371	0.56306	0.55774	0.56597	0.5751	0.57698
0.2602	0.84555	0.84681	0.84586	0.84684	0.84792	0.84916	0.8504	0.85158	0.85289	0.85424	0.85455	0.85539	0.85589	0.85723	0.85757			0.37204	0.53414	0.55798	0.57304	0.57197	0.57039	0.56934	0.55956	0.56273	0.55664	0.55345	0.56233	0.55721	0.56533	0.57463	0.57628
0.26055	0.84526	0.84655	0.8456	0.84663	0.84774	0.84901	0.85028	0.85146	0.85277	0.85411	0.85431	0.85511	0.85563	0.85689	0.85716			0.37304	0.53472	0.55821	0.57333	0.57154	0.57066	0.56924	0.55939	0.56281	0.55619	0.55301	0.5614	0.55668	0.56445	0.57401	0.57551
0.2609	0.84495	0.84628	0.84533	0.84641	0.84757	0.84886	0.85014	0.85132	0.85263	0.85394	0.85405	0.8548	0.85533	0.85651	0.85671			0.37404	0.53505	0.55817	0.57349	0.57091	0.57086	0.56896	0.55934	0.5627	0.55559	0.55241	0.56046	0.55615	0.56352	0.57339	0.57471
0.26125	0.84463	0.84599	0.84506	0.84618	0.84738	0.84869	0.84998	0.85116	0.85245	0.85374	0.85375	0.85445	0.855	0.85608	0.85622			0.37504	0.53506	0.55778	0.57338	0.57006	0.57082	0.56839	0.55925	0.56233	0.55466	0.55166	0.5593	0.55529	0.56239	0.57254	0.57364
0.2616	0.84428	0.84569	0.84478	0.84595	0.84718	0.8485	0.84981	0.85098	0.85225	0.85351	0.85343	0.85407	0.85462	0.85561	0.85568			0.37604	0.53482	0.55707	0.57294	0.56901	0.57048	0.56755	0.55903	0.56165	0.55358	0.55076	0.558	0.55433	0.56113	0.57153	0.57248
0.26195	0.84392	0.84536	0.84449	0.8457	0.84696	0.8483	0.84961	0.85077	0.85202	0.85324	0.85307	0.85365	0.85421	0.85509	0.85509			0.37704	0.53432	0.55615	0.57222	0.56797	0.5701	0.56669	0.55869	0.56083	0.55242	0.5499	0.55661	0.55336	0.55971	0.57033	0.5713
0.2623	0.84354	0.845	0.8442	0.84544	0.84673	0.84808	0.84939	0.85053	0.85175	0.85293	0.85267	0.85319	0.85376	0.85453	0.85446			0.37804	0.53318	0.55474	0.57101	0.56642	0.56928	0.56545	0.55781	0.55954	0.55084	0.54882	0.55492	0.55206	0.55805	0.56878	0.5698
0.26265	0.84314	0.84463	0.84388	0.84517	0.84649	0.84783	0.84914	0.85026	0.85145	0.85258	0.85224	0.8527	0.85327	0.85392	0.85379			0.37904	0.53163	0.55322	0.56963	0.56471	0.56831	0.56426	0.55694	0.55819	0.5493	0.54789	0.55322	0.55078	0.55643	0.56714	0.5682
0.263	0.84271	0.84423	0.84356	0.84487	0.84622	0.84756	0.84886	0.84996	0.85111	0.85218	0.85177	0.85217	0.85274	0.85327	0.85307			0.38004	0.5296	0.55145	0.56796	0.56274	0.56705	0.56287	0.55585	0.5566	0.54765	0.54686	0.55134	0.54943	0.55465	0.56528	0.56652
0.26335	0.84226	0.84381	0.84322	0.84457	0.84593	0.84727	0.84856	0.84963	0.85073	0.85175	0.85126	0.85159	0.85216	0.85257	0.85231			0.38104	0.52711	0.54948	0.56599	0.56047	0.5656	0.56123	0.55467	0.55477	0.54601	0.54562	0.54951	0.54802	0.55289	0.56333	0.56482
0.2637	0.84179	0.84336	0.84286	0.84424	0.84561	0.84694	0.84821	0.84926	0.85031	0.85127	0.85072	0.85099	0.85154	0.85183	0.85151			0.38204	0.52432	0.54718	0.56375	0.55796	0.56403	0.55925	0.55339	0.5528	0.54437	0.54432	0.54768	0.54643	0.55124	0.5614	0.56312
0.26405	0.84129	0.84288	0.84248	0.84389	0.84527	0.84659	0.84784	0.84885	0.84985	0.85074	0.85014	0.85034	0.85088	0.85104	0.85067			0.38304	0.52096	0.54459	0.56104	0.55527	0.56223	0.55704	0.55201	0.55066	0.54269	0.54291	0.54576	0.5446	0.54952	0.55917	0.56131
0.2644	0.84077	0.84237	0.84209	0.84351	0.8449	0.8462	0.84743	0.84841	0.84935	0.85017	0.84951	0.84965	0.85018	0.85022	0.84978			0.38404	0.51717	0.54167	0.55814	0.55231	0.56013	0.55452	0.55039	0.54829	0.54085	0.54134	0.54377	0.54275	0.54769	0.55668	0.55932
0.26475	0.84022	0.84184	0.84167	0.84311	0.84451	0.84578	0.84698	0.84792	0.84881	0.84955	0.84885	0.84892	0.84943	0.84935	0.84887			0.38504	0.51296	0.53842	0.55507	0.54932	0.5578	0.55184	0.54852	0.54581	0.53914	0.53977	0.54171	0.54096	0.54582	0.55406	0.55717
0.2651	0.83964	0.84127	0.84122	0.84268	0.84408	0.84533	0.8465	0.84739	0.84822	0.84889	0.84815	0.84816	0.84865	0.84844	0.84791			0.38604	0.5082	0.53488	0.55153	0.54588	0.55508	0.54867	0.54621	0.54297	0.53733	0.53794	0.53942	0.53904	0.54384	0.55117	0.5547
0.26545	0.83904	0.84067	0.84075	0.84223	0.84361	0.84484	0.84597	0.84682	0.84759	0.84818	0.84741	0.84736	0.84782	0.8475	0.84693			0.38704	0.50317	0.53115	0.5478	0.54229	0.55208	0.5454	0.54368	0.53997	0.53547	0.53604	0.53709	0.53701	0.54181	0.54809	0.55202
0.2658	0.83841	0.84005	0.84026	0.84174	0.84311	0.84431	0.8454	0.84621	0.84691	0.84743	0.84663	0.84652	0.84696	0.84652	0.84591			0.38804	0.49779	0.52724	0.54362	0.53856	0.54891	0.54197	0.54104	0.53681	0.53365	0.53403	0.53463	0.53476	0.53967	0.54483	0.54911
0.26615	0.83775	0.83939	0.83974	0.84122	0.84258	0.84374	0.84479	0.84555	0.84619	0.84662	0.84581	0.84564	0.84605	0.8455	0.84486			0.38904	0.49208	0.52297	0.53912	0.53466	0.5454	0.53832	0.53804	0.53339	0.53152	0.53166	0.5318	0.53213	0.53717	0.54126	0.54584
0.2665	0.83706	0.8387	0.83918	0.84067	0.84201	0.84313	0.84414	0.84485	0.84542	0.84578	0.84495	0.84473	0.84511	0.84445	0.84378			0.39004	0.48603	0.51834	0.53437	0.5305	0.54161	0.53437	0.53487	0.52981	0.5293	0.52917	0.52891	0.52949	0.53468	0.5378	0.54263
0.26685	0.83634	0.83798	0.8386	0.84008	0.8414	0.84248	0.84344	0.84411	0.84461	0.84489	0.84405	0.84378	0.84413	0.84337	0.84268			0.39104	0.47948	0.51325	0.52923	0.52593	0.53724	0.53009	0.53129	0.52615	0.52691	0.52636	0.52599	0.52658	0.53185	0.53398	0.53894
0.2672	0.83559	0.83722	0.83798	0.83946	0.84075	0.84179	0.8427	0.84332	0.84375	0.84395	0.84312	0.8428	0.84311	0.84226	0.84155			0.39204	0.47267	0.50787	0.52388	0.52115	0.53255	0.52564	0.52739	0.52239	0.52421	0.52317	0.5231	0.52333	0.52866	0.52991	0.53485
0.26755	0.83481	0.83643	0.83733	0.8388	0.84006	0.84105	0.84192	0.84249	0.84284	0.84297	0.84215	0.84179	0.84206	0.84113	0.84041			0.39304	0.46559	0.50229	0.5183	0.51622	0.52756	0.52102	0.52329	0.51874	0.52141	0.51978	0.52012	0.51975	0.52522	0.5256	0.53049
0.2679	0.834	0.83561	0.83664	0.8381	0.83933	0.84027	0.84109	0.84161	0.8419	0.84195	0.84114	0.84074	0.84098	0.83997	0.83924			0.39404	0.45814	0.49624	0.51241	0.51102	0.52214	0.51616	0.519	0.51478	0.51826	0.51612	0.51708	0.51597	0.52152	0.52096	0.52598
0.26825	0.83316	0.83475	0.83592	0.83737	0.83856	0.83945	0.84021	0.84068	0.84091	0.84088	0.8401	0.83966	0.83986	0.83878	0.83806			0.39504	0.45049	0.48986	0.50617	0.50583	0.51636	0.51126	0.5147	0.51071	0.51502	0.51246	0.51393	0.51204	0.51754	0.51607	0.52112
0.2686	0.83229	0.83386	0.83517	0.83659	0.83774	0.83858	0.8393	0.83972	0.83987	0.83978	0.83903	0.83856	0.83872	0.83758	0.83686			0.39604	0.44264	0.48316	0.49971	0.50058	0.51043	0.50628	0.51029	0.50655	0.51156	0.50856	0.51062	0.50803	0.51323	0.51107	0.516
0.26895	0.83138	0.83294	0.83437	0.83577	0.83688	0.83767	0.83833	0.83871	0.8388	0.83864	0.83792	0.83743	0.83755	0.83636	0.83565			0.39704	0.43475	0.47632	0.49314	0.49517	0.5043	0.50109	0.50575	0.50198	0.50782	0.50435	0.50703	0.50388	0.50874	0.50602	0.51075
0.2693	0.83045	0.83198	0.83354	0.83491	0.83598	0.83672	0.83732	0.83765	0.83769	0.83746	0.83678	0.83627	0.83635	0.83512	0.83442			0.39804	0.42694	0.46927	0.48645	0.48975	0.49812	0.49572	0.5012	0.49739	0.50401	0.50023	0.50354	0.49963	0.50417	0.501	0.50541
0.26965	0.82948	0.83099	0.83267	0.83401	0.83503	0.83572	0.83627	0.83656	0.83653	0.83624	0.83561	0.83509	0.83513	0.83387	0.83319			0.39904	0.41914	0.46207	0.47959	0.48424	0.49173	0.49033	0.49638	0.49262	0.49996	0.49612	0.49969	0.49509	0.4993	0.49575	0.49986
0.27	0.82849	0.82997	0.83176	0.83307	0.83404	0.83468	0.83518	0.83542	0.83534	0.83499	0.83442	0.83388	0.83388	0.8326	0.83195			0.40004	0.41132	0.45472	0.47244	0.47851	0.48521	0.48485	0.49124	0.48775	0.49573	0.49192	0.49556	0.49053	0.49437	0.49043	0.49434
0.27035	0.82746	0.82892	0.83081	0.83209	0.83301	0.83359	0.83404	0.83424	0.83411	0.83371	0.83319	0.83265	0.83262	0.83132	0.8307			0.40104	0.40364	0.44739	0.46523	0.47271	0.47876	0.47955	0.48608	0.48301	0.49149	0.48778	0.49142	0.48591	0.48941	0.48519	0.48886
0.2707	0.8264	0.82783	0.82982	0.83106	0.83193	0.83246	0.83286	0.83302	0.83284	0.8324	0.83194	0.8314	0.83133	0.83003	0.82944			0.40204	0.39598	0.44003	0.45799	0.46655	0.47212	0.47409	0.48069	0.47829	0.48713	0.48344	0.48722	0.48114	0.48452	0.48005	0.48337
0.27105	0.82531	0.8267	0.82879	0.82999	0.83081	0.83129	0.83164	0.83177	0.83155	0.83106	0.83067	0.83013	0.83003	0.82873	0.82819			0.40304	0.38868	0.43288	0.4509	0.46058	0.46567	0.46868	0.47557	0.47388	0.48291	0.4792	0.48315	0.47651	0.47971	0.47521	0.47808
0.2714	0.82419	0.82555	0.82772	0.82888	0.82964	0.83008	0.83038	0.83048	0.83021	0.82969	0.82937	0.82884	0.8287	0.82743	0.82692			0.40404	0.3817	0.42567	0.44372	0.45448	0.4591	0.46302	0.47025	0.4693	0.47844	0.47475	0.47881	0.47171	0.47476	0.47048	0.47275
0.27175	0.82304	0.82436	0.82661	0.82773	0.82844	0.82883	0.82909	0.82915	0.82885	0.8283	0.82805	0.82753	0.82736	0.82612	0.82565			0.40504	0.37512	0.41849	0.43655	0.44826	0.45265	0.45728	0.46494	0.46479	0.47389	0.4702	0.47437	0.46681	0.46989	0.46605	0.4676
0.2721	0.82186	0.82315	0.82546	0.82654	0.82719	0.82753	0.82775	0.82779	0.82746	0.82689	0.82671	0.82621	0.82601	0.8248	0.82438			0.40604	0.36894	0.41137	0.42949	0.44211	0.44629	0.45154	0.4596	0.46033	0.46935	0.46575	0.4699	0.46188	0.46507	0.46185	0.46267
0.27245	0.82064	0.8219	0.82426	0.8253	0.8259	0.8262	0.82638	0.82639	0.82604	0.82545	0.82534	0.82487	0.82464	0.82347	0.82311			0.40704	0.36308	0.40455	0.42255	0.43605	0.43994	0.44592	0.45426	0.45591	0.46469	0.46133	0.46537	0.45717	0.46021	0.45758	0.45794
0.2728	0.8194	0.82062	0.82303	0.82402	0.82457	0.82483	0.82497	0.82497	0.82459	0.82399	0.82396	0.82351	0.82326	0.82214	0.82182			0.40804	0.3577	0.39804	0.41587	0.43004	0.43371	0.44039	0.44886	0.45155	0.46007	0.45699	0.46093	0.4528	0.45556	0.45357	0.4535
0.27315	0.81813	0.81931	0.82176	0.8227	0.8232	0.82342	0.82353	0.82351	0.82312	0.82251	0.82256	0.82214	0.82187	0.82081	0.82054			0.40904	0.35287	0.39205	0.40946	0.42429	0.42779	0.43517	0.44358	0.44735	0.45564	0.45274	0.45667	0.44861	0.4512	0.44999	0.44941
0.2735	0.81683	0.81797	0.82045	0.82135	0.82179	0.82198	0.82205	0.82203	0.82162	0.82101	0.82114	0.82075	0.82046	0.81947	0.81925			0.41004	0.3485	0.3864	0.40323	0.41853	0.42197	0.4299	0.43832	0.44322	0.45114	0.44843	0.45264	0.44448	0.44724	0.44687	0.4458
0.27385	0.8155	0.81661	0.81909	0.81995	0.82035	0.8205	0.82055	0.82051	0.8201	0.81949	0.8197	0.81935	0.81904	0.81812	0.81794			0.41104	0.34476	0.38116	0.39751	0.41323	0.41657	0.42519	0.43348	0.43953	0.44684	0.44443	0.44914	0.4408	0.44372	0.44431	0.44286
0.2742	0.81414	0.81521	0.8177	0.81851	0.81886	0.81898	0.81901	0.81897	0.81856	0.81796	0.81825	0.81794	0.81761	0.81676	0.81663			0.41204	0.34146	0.37629	0.39204	0.40809	0.41138	0.42072	0.42883	0.43607	0.44256	0.44052	0.44589	0.43741	0.44049	0.44215	0.4404
0.27455	0.81275	0.81378	0.81627	0.81704	0.81734	0.81744	0.81744	0.8174	0.817	0.81641	0.81678	0.81651	0.81616	0.8154	0.81531			0.41304	0.33872	0.37181	0.38704	0.40314	0.40645	0.41655	0.42436	0.4328	0.43842	0.43681	0.44297	0.43443	0.43758	0.44041	0.43857
0.2749	0.81134	0.81233	0.81481	0.81553	0.81579	0.81586	0.81585	0.81581	0.81542	0.81485	0.81529	0.81506	0.8147	0.81402	0.81398			0.41404	0.33661	0.36776	0.38256	0.39855	0.40186	0.41266	0.42025	0.42995	0.43458	0.43353	0.44059	0.43208	0.4353	0.43922	0.43751
0.27525	0.80989	0.81085	0.8133	0.81398	0.8142	0.81425	0.81422	0.8142	0.81382	0.81328	0.81378	0.8136	0.81323	0.81263	0.81262			0.41504	0.33503	0.36421	0.37857	0.3945	0.39764	0.40924	0.4165	0.42758	0.43108	0.43066	0.43878	0.43018	0.43344	0.43837	0.43683
0.2756	0.80842	0.80934	0.81176	0.81239	0.81258	0.81261	0.81258	0.81256	0.8122	0.81169	0.81226	0.81212	0.81174	0.81123	0.81125			0.41604	0.33406	0.36119	0.37521	0.39109	0.39404	0.40647	0.41339	0.42556	0.42805	0.42835	0.4375	0.42889	0.43216	0.43801	0.43686
0.27595	0.80692	0.80781	0.81018	0.81077	0.81092	0.81094	0.8109	0.8109	0.81056	0.81008	0.81072	0.81062	0.81023	0.8098	0.80985			0.41704	0.33359	0.35863	0.37223	0.38823	0.39092	0.40409	0.41081	0.42389	0.4255	0.42669	0.43665	0.42825	0.43153	0.43808	0.43752
0.2763	0.80539	0.80624	0.80856	0.80912	0.80923	0.80924	0.8092	0.80922	0.80891	0.80847	0.80916	0.8091	0.80871	0.80836	0.80843			0.41804	0.33358	0.35644	0.36976	0.38583	0.38832	0.4021	0.40873	0.4225	0.42356	0.42569	0.43638	0.42839	0.43169	0.43873	0.43893
0.27665	0.80384	0.80465	0.80691	0.80743	0.80752	0.80752	0.80748	0.80752	0.80723	0.80683	0.80758	0.80757	0.80716	0.8069	0.80697			0.41904	0.33422	0.35495	0.36805	0.38413	0.38646	0.40078	0.40729	0.42182	0.42244	0.42558	0.43669	0.42932	0.4326	0.44008	0.44087
0.277	0.80225	0.80304	0.80522	0.80571	0.80577	0.80577	0.80573	0.8058	0.80554	0.80519	0.80598	0.806	0.80559	0.8054	0.80548			0.42004	0.33529	0.35404	0.36697	0.3829	0.38529	0.39986	0.40648	0.42162	0.42191	0.42605	0.43743	0.43091	0.43416	0.44197	0.44338
0.27735	0.80064	0.8014	0.8035	0.80396	0.80399	0.80399	0.80397	0.80406	0.80383	0.80352	0.80435	0.80442	0.80399	0.80388	0.80395			0.42104	0.33689	0.35384	0.3664	0.38216	0.38475	0.39942	0.40614	0.42183	0.422	0.4271	0.43861	0.43299	0.43628	0.44417	0.44638
0.2777	0.799	0.79973	0.80175	0.80217	0.80218	0.80219	0.80217	0.80229	0.80211	0.80184	0.8027	0.8028	0.80237	0.80232	0.80238			0.42205	0.33899	0.35428	0.36645	0.38203	0.38487	0.39961	0.4064	0.42274	0.42299	0.42896	0.44056	0.43582	0.43911	0.44692	0.4499
0.27805	0.79733	0.79803	0.79996	0.80035	0.80035	0.80036	0.80036	0.80051	0.80036	0.80014	0.80103	0.80116	0.80071	0.80072	0.80075			0.42305	0.34159	0.3553	0.36698	0.38241	0.38542	0.4003	0.4071	0.4242	0.42462	0.43135	0.44288	0.43914	0.44257	0.45002	0.4537
0.2784	0.79564	0.79631	0.79814	0.79851	0.79849	0.7985	0.79852	0.7987	0.79859	0.79842	0.79932	0.79948	0.79902	0.79908	0.79908			0.42405	0.34464	0.35695	0.36809	0.38339	0.38646	0.40152	0.4084	0.42627	0.42706	0.4343	0.4458	0.44307	0.44669	0.45355	0.45792
0.27875	0.79392	0.79457	0.79629	0.79663	0.7966	0.79662	0.79666	0.79687	0.79681	0.79668	0.79759	0.79776	0.79728	0.79739	0.79734			0.42505	0.34818	0.35919	0.36993	0.38498	0.38806	0.40338	0.41046	0.42899	0.43028	0.43789	0.44951	0.44745	0.45134	0.45739	0.46226
0.2791	0.79216	0.79279	0.7944	0.79472	0.79468	0.79472	0.79478	0.79502	0.79499	0.79491	0.79582	0.79601	0.79551	0.79565	0.79553			0.42605	0.35209	0.36187	0.3723	0.38717	0.39015	0.40562	0.41297	0.43215	0.43397	0.44192	0.4536	0.45229	0.4564	0.46153	0.46678
0.27945	0.79038	0.79099	0.79248	0.79278	0.79273	0.79279	0.79287	0.79314	0.79316	0.79312	0.79402	0.79421	0.79369	0.79385	0.79366			0.42705	0.35651	0.36499	0.37518	0.39005	0.39283	0.40836	0.41623	0.43577	0.43817	0.44659	0.45806	0.45752	0.4618	0.46596	0.47134
0.2798	0.78858	0.78916	0.79053	0.79082	0.79076	0.79083	0.79093	0.79124	0.79129	0.79129	0.79217	0.79237	0.79181	0.79198	0.79171			0.42805	0.36139	0.36854	0.3786	0.39344	0.39595	0.4117	0.41998	0.43972	0.44281	0.45175	0.46292	0.4631	0.46756	0.47061	0.47595
0.28015	0.78674	0.7873	0.78855	0.78882	0.78876	0.78885	0.78897	0.78932	0.7894	0.78944	0.79029	0.79047	0.78989	0.79004	0.78967			0.42905	0.36661	0.3727	0.38265	0.39727	0.3997	0.41563	0.42441	0.44422	0.44803	0.45726	0.46839	0.46905	0.47355	0.47541	0.4808
0.2805	0.78487	0.78542	0.78654	0.78679	0.78674	0.78684	0.78699	0.78736	0.78748	0.78755	0.78835	0.78852	0.7879	0.78804	0.78755			0.43005	0.37216	0.3774	0.38727	0.40165	0.40389	0.42012	0.4293	0.44907	0.45385	0.46325	0.47438	0.47541	0.47979	0.48032	0.48574
0.28085	0.78297	0.7835	0.78449	0.78473	0.78468	0.7848	0.78497	0.78537	0.78552	0.78562	0.78637	0.78651	0.78584	0.78595	0.78533			0.43105	0.37797	0.3826	0.39235	0.40647	0.40839	0.4251	0.43455	0.45425	0.45998	0.46952	0.48064	0.48207	0.48624	0.48522	0.49061
0.2812	0.78104	0.78155	0.78242	0.78265	0.78259	0.78273	0.78293	0.78335	0.78353	0.78364	0.78434	0.78444	0.78372	0.78377	0.78302			0.43205	0.38404	0.38828	0.39795	0.41176	0.4134	0.43052	0.44022	0.45981	0.46658	0.47608	0.48729	0.48885	0.49306	0.49037	0.49537
0.28155	0.77907	0.77958	0.78031	0.78053	0.78048	0.78064	0.78085	0.7813	0.78149	0.78162	0.78224	0.7823	0.78152	0.7815	0.78059			0.43305	0.39032	0.39425	0.40403	0.41733	0.41874	0.43631	0.44631	0.46562	0.47334	0.48274	0.49412	0.49553	0.49986	0.49561	0.5
0.2819	0.77708	0.77757	0.77816	0.77838	0.77833	0.77851	0.77874	0.7792	0.77942	0.77955	0.78009	0.78009	0.77924	0.77914	0.77806			0.43405	0.39679	0.40039	0.41049	0.42314	0.42435	0.44228	0.45271	0.47173	0.48033	0.48958	0.5011	0.50234	0.5067	0.50092	0.50463
0.28225	0.77505	0.77552	0.77599	0.77619	0.77615	0.77634	0.77659	0.77707	0.77729	0.77743	0.77787	0.7778	0.77688	0.77667	0.7754			0.43505	0.40349	0.40678	0.41724	0.4293	0.43031	0.44866	0.45947	0.47804	0.48755	0.49674	0.50825	0.50939	0.51335	0.50614	0.50913
0.2826	0.77298	0.77345	0.77378	0.77398	0.77394	0.77414	0.77441	0.7749	0.77512	0.77525	0.77558	0.77543	0.77442	0.77409	0.77263			0.43605	0.41034	0.41341	0.42423	0.43565	0.43646	0.45512	0.46642	0.4845	0.49481	0.50396	0.5153	0.5163	0.51974	0.51112	0.51331
0.28295	0.77088	0.77133	0.77153	0.77173	0.77169	0.77191	0.77218	0.77267	0.77289	0.773	0.77321	0.77297	0.77187	0.7714	0.76972			0.43705	0.41744	0.42022	0.43152	0.44233	0.4429	0.46172	0.47366	0.49112	0.50223	0.51148	0.52236	0.52315	0.52598	0.51589	0.51729
0.2833	0.76875	0.76918	0.76925	0.76944	0.76941	0.76963	0.76991	0.7704	0.77061	0.77069	0.77077	0.77042	0.76922	0.76859	0.76668			0.43805	0.42464	0.42719	0.43906	0.44928	0.44946	0.46837	0.48099	0.4979	0.50968	0.51912	0.52934	0.52982	0.53213	0.52059	0.52102
0.28365	0.76657	0.767	0.76693	0.76712	0.76708	0.76731	0.76759	0.76807	0.76826	0.76831	0.76824	0.76778	0.76646	0.76566	0.76351			0.43905	0.43175	0.43426	0.4466	0.4563	0.45616	0.47508	0.48844	0.5046	0.51716	0.52665	0.53613	0.53617	0.53791	0.52502	0.52445
0.284	0.76436	0.76477	0.76458	0.76476	0.76472	0.76495	0.76523	0.76569	0.76585	0.76585	0.76562	0.76503	0.76359	0.7626	0.76018			0.44005	0.43888	0.44141	0.45421	0.46329	0.46294	0.4817	0.4959	0.51115	0.52458	0.53399	0.54252	0.54219	0.54328	0.52913	0.52777
0.28435	0.76211	0.7625	0.76218	0.76235	0.76231	0.76254	0.76281	0.76325	0.76337	0.76331	0.76292	0.76218	0.7606	0.7594	0.75671			0.44105	0.44587	0.4486	0.46174	0.47016	0.46969	0.48811	0.50322	0.51768	0.53186	0.54116	0.54849	0.54788	0.54835	0.53293	0.5308
0.2847	0.75981	0.76019	0.75975	0.75991	0.75986	0.76008	0.76033	0.76074	0.76081	0.76068	0.76011	0.75922	0.75749	0.75606	0.75309			0.44205	0.45287	0.4558	0.46926	0.47685	0.47637	0.49438	0.51045	0.52418	0.53902	0.54803	0.55407	0.55323	0.55319	0.53653	0.5337
0.28505	0.75747	0.75783	0.75727	0.75742	0.75736	0.75756	0.7578	0.75817	0.75818	0.75796	0.7572	0.75614	0.75425	0.75257	0.74931			0.44305	0.45987	0.46309	0.47667	0.48357	0.48309	0.50058	0.51766	0.53061	0.54591	0.55457	0.55926	0.55827	0.55766	0.5399	0.53632
0.2854	0.75509	0.75543	0.75475	0.75489	0.75482	0.75499	0.7552	0.75552	0.75546	0.75514	0.75419	0.75294	0.75089	0.74894	0.74538			0.44405	0.46666	0.4702	0.48372	0.49005	0.48963	0.50636	0.52459	0.5365	0.55232	0.56044	0.56393	0.56277	0.56166	0.54284	0.53874
0.28575	0.75266	0.75297	0.75219	0.75231	0.75221	0.75236	0.75253	0.7528	0.75265	0.75223	0.75106	0.74962	0.74739	0.74516	0.74128			0.44505	0.47351	0.47731	0.49068	0.49642	0.49605	0.51222	0.53119	0.54219	0.55845	0.56595	0.56828	0.56677	0.56521	0.54548	0.54103
0.2861	0.75018	0.75047	0.74957	0.74968	0.74956	0.74967	0.74979	0.75	0.74976	0.74921	0.74782	0.74617	0.74374	0.74121	0.73701			0.44605	0.48039	0.48448	0.49762	0.5027	0.50229	0.51797	0.53754	0.54771	0.56425	0.57113	0.57246	0.57052	0.56855	0.54807	0.54317
0.28645	0.74765	0.74792	0.74691	0.74699	0.74684	0.74692	0.74698	0.74711	0.74676	0.74608	0.74446	0.74259	0.73996	0.73712	0.73257			0.44705	0.4872	0.49148	0.50425	0.50875	0.50829	0.52341	0.54353	0.55298	0.56956	0.57579	0.57611	0.57372	0.57152	0.55039	0.54514
0.2868	0.74508	0.74531	0.7442	0.74425	0.74407	0.74409	0.74409	0.74413	0.74367	0.74284	0.74097	0.73888	0.73602	0.73285	0.72797			0.44805	0.49376	0.49837	0.51073	0.51475	0.51425	0.5289	0.54934	0.55804	0.57451	0.58021	0.57953	0.57667	0.57421	0.55257	0.54709
0.28715	0.74245	0.74265	0.74144	0.74146	0.74123	0.74119	0.74112	0.74106	0.74047	0.73947	0.73736	0.73502	0.73194	0.72843	0.72319			0.44905	0.50017	0.50496	0.51691	0.52046	0.52017	0.53413	0.55489	0.56296	0.57887	0.58432	0.58264	0.57922	0.57666	0.5546	0.54896
0.2875	0.73976	0.73992	0.73862	0.7386	0.73832	0.73821	0.73806	0.7379	0.73716	0.73599	0.73362	0.73102	0.7277	0.72383	0.71824			0.45005	0.50654	0.51139	0.52279	0.5261	0.526	0.53916	0.56019	0.56764	0.58273	0.5881	0.58541	0.58158	0.5788	0.55666	0.55104
0.28785	0.73703	0.73714	0.73574	0.73568	0.73534	0.73516	0.73492	0.73463	0.73374	0.73238	0.72974	0.72688	0.72331	0.71907	0.71312			0.45105	0.51273	0.51779	0.52855	0.53157	0.53175	0.54415	0.56538	0.57212	0.58635	0.59169	0.58816	0.58366	0.5808	0.55866	0.55317
0.2882	0.73423	0.73429	0.7328	0.7327	0.73229	0.73202	0.73167	0.73126	0.7302	0.72863	0.72572	0.72258	0.71875	0.71414	0.70783			0.45205	0.51873	0.52409	0.53416	0.53679	0.53735	0.54902	0.57022	0.57634	0.58972	0.59491	0.59086	0.58565	0.5827	0.5607	0.55551
0.28855	0.73137	0.73138	0.7298	0.72964	0.72916	0.7288	0.72834	0.72778	0.72654	0.72476	0.72156	0.71814	0.71404	0.70904	0.70236			0.45305	0.52447	0.53033	0.5396	0.54174	0.54281	0.55367	0.57477	0.5803	0.59289	0.59771	0.59333	0.58739	0.5843	0.56264	0.55799
0.2889	0.72845	0.72841	0.72674	0.72652	0.72595	0.72548	0.7249	0.72419	0.72276	0.72074	0.71726	0.71354	0.70916	0.70377	0.69672			0.45405	0.53004	0.53642	0.54488	0.54667	0.5481	0.55815	0.57898	0.58409	0.59592	0.60051	0.59561	0.58907	0.58593	0.56473	0.56054
0.28925	0.72547	0.72536	0.72361	0.72332	0.72266	0.72207	0.72135	0.72048	0.71884	0.71659	0.71281	0.70879	0.70412	0.69833	0.69091			0.45505	0.53542	0.54227	0.54993	0.55144	0.55318	0.56242	0.58298	0.58781	0.59858	0.60312	0.59768	0.59061	0.58748	0.56678	0.56309
0.2896	0.72243	0.72225	0.72041	0.72004	0.71928	0.71856	0.7177	0.71665	0.7148	0.71229	0.70821	0.70387	0.69891	0.69272	0.68494			0.45605	0.54059	0.54785	0.55482	0.55609	0.55817	0.56652	0.58687	0.59141	0.60108	0.60559	0.59966	0.59207	0.589	0.56888	0.56577
0.28995	0.71932	0.71906	0.71714	0.71668	0.71581	0.71496	0.71393	0.7127	0.71061	0.70784	0.70346	0.6988	0.69354	0.68694	0.6788			0.45705	0.54558	0.55309	0.55951	0.5604	0.56291	0.57035	0.5905	0.59479	0.60336	0.60782	0.60147	0.59343	0.59026	0.57107	0.56862
0.2903	0.71614	0.71579	0.71379	0.71324	0.71225	0.71124	0.71005	0.70862	0.7063	0.70324	0.69856	0.69358	0.688	0.681	0.67251			0.45805	0.5505	0.55825	0.56404	0.56477	0.56758	0.57407	0.59394	0.59818	0.60572	0.61008	0.60334	0.59492	0.59151	0.57343	0.57173
0.29065	0.71289	0.71245	0.71037	0.70972	0.70859	0.70742	0.70605	0.70441	0.70184	0.6985	0.6935	0.68819	0.6823	0.67489	0.66606			0.45905	0.55525	0.56321	0.56833	0.569	0.57203	0.57781	0.59723	0.60137	0.60791	0.6123	0.60502	0.59624	0.59267	0.57567	0.5749
0.291	0.70956	0.70903	0.70686	0.7061	0.70483	0.70349	0.70193	0.70007	0.69723	0.6936	0.68829	0.68264	0.67643	0.66863	0.65946			0.46005	0.5599	0.56803	0.57266	0.57321	0.57635	0.58159	0.60053	0.60457	0.60995	0.61437	0.6066	0.59736	0.59394	0.57794	0.5782
0.29135	0.70617	0.70552	0.70328	0.7024	0.70097	0.69945	0.69768	0.6956	0.69248	0.68854	0.68292	0.67694	0.67041	0.6622	0.65271			0.46105	0.56428	0.57256	0.5768	0.5773	0.5804	0.58526	0.6035	0.60757	0.61189	0.61635	0.60801	0.59837	0.59519	0.58024	0.58157
0.2917	0.7027	0.70194	0.69961	0.6986	0.69701	0.69529	0.69331	0.69098	0.68759	0.68333	0.6774	0.67108	0.66423	0.65563	0.64583			0.46205	0.56845	0.57689	0.58075	0.58119	0.58417	0.58883	0.6062	0.6103	0.61381	0.61798	0.60924	0.5993	0.59639	0.58272	0.58514
0.29205	0.69915	0.69827	0.69585	0.6947	0.69293	0.69101	0.68881	0.68623	0.68255	0.67797	0.67172	0.66506	0.65789	0.64891	0.63882			0.46305	0.57233	0.58096	0.58452	0.58486	0.58778	0.59224	0.60883	0.61286	0.61555	0.61926	0.61028	0.6002	0.59752	0.58514	0.58888
0.2924	0.69553	0.69451	0.692	0.6907	0.68875	0.68661	0.68417	0.68134	0.67735	0.67245	0.66588	0.6589	0.6514	0.64206	0.63169			0.46405	0.57621	0.58483	0.58812	0.5884	0.59118	0.5956	0.61135	0.61524	0.61716	0.62038	0.61117	0.60119	0.59872	0.58773	0.59281
0.29275	0.69182	0.69066	0.68806	0.6866	0.68445	0.68209	0.6794	0.6763	0.67201	0.66677	0.6599	0.65258	0.64476	0.63506	0.62444			0.46505	0.57997	0.58831	0.59146	0.59171	0.59441	0.59886	0.61377	0.61744	0.61855	0.62125	0.61195	0.60215	0.60016	0.59045	0.59674
0.2931	0.68803	0.68672	0.68403	0.6824	0.68003	0.67744	0.6745	0.67112	0.66652	0.66094	0.65376	0.64611	0.63798	0.62795	0.61709			0.46605	0.58365	0.59157	0.59458	0.59484	0.59744	0.60192	0.61607	0.61922	0.61959	0.6217	0.61257	0.60297	0.60166	0.59328	0.60065
0.29345	0.68417	0.6827	0.6799	0.67809	0.6755	0.67266	0.66945	0.6658	0.66087	0.65495	0.64747	0.6395	0.63107	0.62071	0.60965			0.46705	0.58706	0.59466	0.59761	0.59797	0.60042	0.60493	0.61816	0.62065	0.62044	0.62185	0.61316	0.60381	0.60308	0.59623	0.60458
0.2938	0.68021	0.67857	0.67567	0.67367	0.67085	0.66775	0.66427	0.66033	0.65508	0.64881	0.64104	0.63275	0.62402	0.61337	0.60213			0.46805	0.59031	0.59758	0.6006	0.6009	0.60325	0.60788	0.62002	0.62186	0.62108	0.6218	0.61365	0.60456	0.60453	0.59921	0.60847
0.29415	0.67617	0.67436	0.67134	0.66914	0.66608	0.66271	0.65895	0.65471	0.64913	0.64253	0.63447	0.62587	0.61685	0.60593	0.59454			0.46905	0.59373	0.6005	0.60376	0.60374	0.60603	0.61088	0.62178	0.62322	0.62161	0.62172	0.61414	0.60536	0.60595	0.60229	0.6123
0.2945	0.67205	0.67004	0.66691	0.66449	0.66118	0.65754	0.6535	0.64896	0.64304	0.63609	0.62775	0.61886	0.60957	0.5984	0.5869			0.47005	0.59692	0.60324	0.60671	0.60642	0.60859	0.61348	0.62326	0.62442	0.62194	0.62149	0.61451	0.60629	0.60751	0.6056	0.61606
0.29485	0.66784	0.66563	0.66238	0.65974	0.65616	0.65224	0.6479	0.64305	0.63681	0.62951	0.6209	0.61173	0.60217	0.5908	0.57922			0.47105	0.59988	0.60557	0.60938	0.60886	0.61101	0.61582	0.62465	0.62545	0.62216	0.62117	0.61471	0.6072	0.60907	0.60884	0.61977
0.2952	0.66354	0.66112	0.65773	0.65486	0.65101	0.6468	0.64216	0.637	0.63043	0.62279	0.61393	0.60448	0.59469	0.58313	0.57151			0.47205	0.60274	0.60781	0.61195	0.61115	0.61334	0.61802	0.62601	0.62645	0.62216	0.62095	0.615	0.60815	0.61072	0.61215	0.62334
0.29555	0.65914	0.65651	0.65299	0.64987	0.64574	0.64123	0.63628	0.63081	0.6239	0.61594	0.60683	0.59713	0.58711	0.57541	0.56379			0.47305	0.60551	0.60987	0.61439	0.61315	0.61542	0.61984	0.62709	0.62726	0.62202	0.62045	0.61511	0.60897	0.61244	0.61533	0.62683
0.2959	0.65466	0.6518	0.64813	0.64476	0.64034	0.63552	0.63026	0.62448	0.61724	0.60895	0.59961	0.58968	0.57946	0.56765	0.55608			0.47405	0.60821	0.612	0.61682	0.61519	0.61735	0.62169	0.62813	0.6278	0.62192	0.61985	0.61536	0.60995	0.6142	0.61861	0.63035
0.29625	0.65009	0.64699	0.64316	0.63953	0.63481	0.62968	0.62411	0.61802	0.61045	0.60184	0.59228	0.58214	0.57174	0.55987	0.5484			0.47505	0.6107	0.61404	0.61915	0.61693	0.61914	0.62332	0.62895	0.62814	0.62182	0.61912	0.61554	0.61094	0.61601	0.62175	0.63361
0.2966	0.64543	0.64208	0.63809	0.63418	0.62916	0.62371	0.61782	0.61142	0.60353	0.59461	0.58485	0.57452	0.56398	0.55208	0.54076			0.47605	0.61308	0.61584	0.62121	0.61839	0.62065	0.62462	0.6295	0.6282	0.62167	0.61817	0.61555	0.61195	0.61779	0.62486	0.63665
0.29695	0.64067	0.63707	0.6329	0.62872	0.62337	0.61761	0.6114	0.60468	0.59648	0.58727	0.57733	0.56683	0.55617	0.5443	0.53318			0.47705	0.61533	0.61751	0.62319	0.61977	0.62195	0.62572	0.62991	0.6281	0.62143	0.61724	0.61548	0.61296	0.61949	0.62776	0.63952
0.2973	0.63582	0.63195	0.6276	0.62313	0.61746	0.61137	0.60484	0.59782	0.58931	0.57982	0.56972	0.55909	0.54834	0.53656	0.52569			0.47805	0.61746	0.61899	0.62496	0.62108	0.62309	0.62672	0.63016	0.62804	0.62109	0.61647	0.61552	0.6141	0.62142	0.63071	0.64225
0.29765	0.63087	0.62673	0.62219	0.61742	0.61143	0.60501	0.59816	0.59083	0.58203	0.57227	0.56204	0.5513	0.54051	0.52885	0.5183			0.47905	0.61934	0.62018	0.62645	0.62218	0.62394	0.62743	0.63026	0.62783	0.62057	0.61545	0.61538	0.61521	0.62335	0.63335	0.64469
0.298	0.62584	0.62141	0.61666	0.61159	0.60527	0.59852	0.59135	0.58373	0.57464	0.56464	0.55429	0.54348	0.53268	0.52122	0.51104			0.48005	0.62107	0.62129	0.62786	0.62321	0.62476	0.62799	0.63024	0.62747	0.62007	0.61447	0.61524	0.61627	0.62538	0.63593	0.64712
0.29835	0.6207	0.61599	0.61103	0.60564	0.59899	0.59191	0.58442	0.57651	0.56715	0.55692	0.54649	0.53564	0.52488	0.51367	0.50394			0.48105	0.62275	0.62248	0.6292	0.62396	0.62546	0.62829	0.63011	0.62696	0.61951	0.61336	0.61509	0.61735	0.62737	0.63849	0.64947
0.2987	0.61548	0.61046	0.60528	0.59958	0.59258	0.58518	0.57738	0.56919	0.55957	0.54914	0.53865	0.5278	0.51712	0.50623	0.497			0.48205	0.62431	0.62372	0.63046	0.62469	0.62611	0.62861	0.62996	0.62647	0.61894	0.61252	0.61502	0.61858	0.6295	0.64097	0.65189
0.29905	0.61016	0.60483	0.59942	0.59339	0.58606	0.57833	0.57022	0.56176	0.55191	0.5413	0.53078	0.51998	0.50943	0.49891	0.49026			0.48305	0.62557	0.62476	0.63146	0.62521	0.62653	0.62874	0.62977	0.62575	0.6182	0.61164	0.61484	0.61978	0.63178	0.64313	0.65415
0.2994	0.60475	0.59911	0.59345	0.5871	0.57941	0.57136	0.56296	0.55424	0.54417	0.53341	0.5229	0.51218	0.50181	0.49175	0.48375			0.48405	0.6265	0.62565	0.63228	0.62563	0.62677	0.62847	0.62935	0.6249	0.61726	0.6107	0.61476	0.62106	0.63405	0.64514	0.65611
0.29975	0.59925	0.59328	0.58737	0.58069	0.57266	0.56429	0.5556	0.54664	0.53637	0.52548	0.51503	0.50443	0.49431	0.48476	0.47748			0.48505	0.62723	0.62655	0.6328	0.6259	0.62685	0.62791	0.62868	0.6239	0.61628	0.60982	0.61483	0.62253	0.63622	0.64714	0.65794
0.3001	0.59365	0.58736	0.58118	0.57416	0.56579	0.55711	0.54814	0.53895	0.52851	0.51754	0.50716	0.49675	0.48692	0.47797	0.47148			0.48605	0.62801	0.6275	0.63329	0.62601	0.62689	0.6273	0.62817	0.62286	0.6153	0.60896	0.61507	0.62408	0.63853	0.64914	0.65981
0.30045	0.58796	0.58133	0.57488	0.56753	0.55882	0.54983	0.5406	0.5312	0.52061	0.50959	0.49934	0.48916	0.47969	0.4714	0.46578			0.48705	0.62857	0.62838	0.6336	0.626	0.62686	0.62654	0.62772	0.62169	0.6141	0.60814	0.61536	0.62563	0.64086	0.65096	0.66144
0.3008	0.58219	0.57521	0.56848	0.56079	0.55175	0.54246	0.53297	0.52339	0.51268	0.50165	0.49156	0.48167	0.47263	0.46508	0.4604			0.48805	0.62897	0.629	0.63389	0.626	0.62669	0.6258	0.62706	0.62044	0.61304	0.60764	0.61574	0.6271	0.64271	0.65246	0.66272
0.30115	0.57632	0.569	0.56198	0.55395	0.54458	0.535	0.52528	0.51553	0.50474	0.49373	0.48385	0.4743	0.46576	0.45903	0.45536			0.48905	0.62921	0.62952	0.63404	0.62589	0.62639	0.62492	0.62633	0.61909	0.61191	0.60721	0.61621	0.62861	0.64452	0.6538	0.66382
0.3015	0.57036	0.56269	0.55537	0.54701	0.53731	0.52746	0.51752	0.50763	0.49679	0.48585	0.47623	0.46709	0.45911	0.45327	0.45069			0.49005	0.62928	0.62997	0.63406	0.62566	0.62598	0.62389	0.62552	0.61762	0.6107	0.60686	0.61676	0.63016	0.64626	0.65501	0.66474
0.30185	0.56432	0.5563	0.54867	0.53998	0.52996	0.51985	0.50971	0.4997	0.48885	0.47803	0.46872	0.46005	0.4527	0.44783	0.4464			0.49105	0.62918	0.63032	0.63394	0.62533	0.62545	0.62271	0.62464	0.61603	0.60944	0.60658	0.61739	0.63173	0.64795	0.65606	0.66549
0.3022	0.55819	0.54981	0.54187	0.53285	0.52253	0.51217	0.50186	0.49176	0.48094	0.47029	0.46134	0.4532	0.44656	0.44274	0.44252			0.49205	0.62892	0.63059	0.63369	0.62488	0.6248	0.62138	0.62368	0.61434	0.6081	0.60639	0.6181	0.63335	0.64958	0.65696	0.66606
0.30255	0.55198	0.54324	0.53499	0.52564	0.51502	0.50444	0.49397	0.48382	0.47307	0.46264	0.4541	0.44657	0.44072	0.43801	0.43907			0.49305	0.62849	0.63077	0.6333	0.62433	0.62404	0.61991	0.62265	0.61253	0.60669	0.60627	0.61889	0.635	0.65115	0.65772	0.66645
0.3029	0.54569	0.53659	0.52801	0.51835	0.50744	0.49666	0.48606	0.4759	0.46526	0.45511	0.44705	0.44018	0.43519	0.43367	0.43607			0.49405	0.62789	0.63086	0.63278	0.62366	0.62315	0.6183	0.62154	0.61061	0.60522	0.60623	0.61977	0.63668	0.65266	0.65833	0.66667
0.30325	0.53931	0.52986	0.52095	0.51098	0.49981	0.48884	0.47815	0.468	0.45753	0.44771	0.44018	0.43405	0.43	0.42974	0.43352			0.49505	0.62713	0.63087	0.63213	0.62288	0.62215	0.61653	0.62036	0.60858	0.60368	0.60627	0.62073	0.6384	0.65412	0.65879	0.66671
0.3036	0.53286	0.52305	0.51381	0.50354	0.49212	0.48099	0.47024	0.46015	0.44989	0.44047	0.43354	0.42822	0.42518	0.42623	0.43144			0.49605	0.62619	0.63079	0.63133	0.622	0.62103	0.61462	0.6191	0.60643	0.60207	0.60638	0.62176	0.64016	0.65552	0.65911	0.66657
0.30395	0.52633	0.51617	0.5066	0.49604	0.48439	0.47312	0.46235	0.45236	0.44237	0.43341	0.42714	0.4227	0.42075	0.42317	0.42984			0.49705	0.6251	0.63062	0.63041	0.621	0.61979	0.61256	0.61777	0.60417	0.60039	0.60657	0.62288	0.64195	0.65686	0.65927	0.66625
0.3043	0.51973	0.50922	0.49932	0.48848	0.47662	0.46525	0.45449	0.44465	0.43498	0.42655	0.42101	0.41752	0.41673	0.42057	0.42873			0.49805	0.62383	0.63036	0.62935	0.61989	0.61843	0.61035	0.61637	0.6018	0.59864	0.60684	0.62409	0.64377	0.65815	0.65929	0.66576
0.30465	0.51307	0.5022	0.49198	0.48088	0.46883	0.45739	0.44667	0.43703	0.42775	0.41992	0.41517	0.41269	0.41313	0.41844	0.4281			0.49905	0.6224	0.63002	0.62815	0.61867	0.61696	0.608	0.61488	0.59932	0.59683	0.60719	0.62537	0.64563	0.65938	0.65916	0.66509
0.305	0.50633	0.49512	0.48457	0.47323	0.46103	0.44955	0.43892	0.42953	0.4207	0.41354	0.40964	0.40826	0.40998	0.41678	0.42797
0.30535	0.49953	0.48799	0.47712	0.46555	0.45322	0.44174	0.43126	0.42217	0.41386	0.40743	0.40445	0.40422	0.40729	0.41562	0.42832
0.3057	0.49267	0.4808	0.46962	0.45785	0.44542	0.43398	0.42369	0.41496	0.40723	0.40162	0.39963	0.40061	0.40508	0.41494	0.42916
0.30605	0.48575	0.47357	0.46208	0.45014	0.43764	0.42628	0.41623	0.40793	0.40085	0.39613	0.39519	0.39745	0.40335	0.41476	0.43047
0.3064	0.47878	0.46629	0.45452	0.44242	0.4299	0.41867	0.40892	0.4011	0.39475	0.39098	0.39116	0.39474	0.40212	0.41506	0.43224
0.30675	0.47176	0.45898	0.44693	0.43471	0.4222	0.41115	0.40176	0.39449	0.38894	0.3862	0.38755	0.3925	0.40138	0.41585	0.43446
0.3071	0.4647	0.45164	0.43933	0.42702	0.41456	0.40374	0.39477	0.38813	0.38344	0.38182	0.38438	0.39074	0.40114	0.41712	0.43712
0.30745	0.4576	0.44428	0.43173	0.41936	0.407	0.39647	0.38799	0.38203	0.37829	0.37784	0.38168	0.38947	0.4014	0.41885	0.44019
0.3078	0.45046	0.4369	0.42413	0.41174	0.39954	0.38935	0.38142	0.37622	0.3735	0.37428	0.37944	0.38869	0.40214	0.42103	0.44365
0.30815	0.44329	0.42951	0.41655	0.40418	0.39218	0.38241	0.37509	0.37073	0.3691	0.37118	0.37769	0.38841	0.40337	0.42364	0.44749
0.3085	0.4361	0.42212	0.409	0.39669	0.38495	0.37565	0.36904	0.36558	0.36511	0.36853	0.37642	0.38862	0.40508	0.42667	0.45168
0.30885	0.42889	0.41474	0.40148	0.38928	0.37786	0.36911	0.36326	0.36079	0.36154	0.36636	0.37565	0.38932	0.40724	0.4301	0.45619
0.3092	0.42167	0.40737	0.39401	0.38198	0.37094	0.36281	0.3578	0.35637	0.35841	0.36467	0.37538	0.3905	0.40984	0.4339	0.46101
0.30955	0.41444	0.40003	0.38661	0.37479	0.36421	0.35676	0.35267	0.35236	0.35574	0.36347	0.3756	0.39215	0.41287	0.43806	0.46611
0.3099	0.40722	0.39272	0.37929	0.36773	0.35768	0.35099	0.3479	0.34877	0.35354	0.36276	0.3763	0.39426	0.4163	0.44254	0.47146
0.31025	0.4	0.38546	0.37205	0.36083	0.35137	0.34552	0.3435	0.34562	0.35181	0.36254	0.37749	0.39681	0.42011	0.44733	0.47704
0.3106	0.3928	0.37825	0.36492	0.3541	0.3453	0.34038	0.3395	0.34292	0.35058	0.36281	0.37915	0.39978	0.42428	0.4524	0.48282
0.31095	0.38562	0.3711	0.35792	0.34755	0.33951	0.33558	0.33592	0.34069	0.34983	0.36357	0.38126	0.40316	0.42879	0.45773	0.48879
0.3113	0.37848	0.36404	0.35104	0.34121	0.334	0.33115	0.33276	0.33893	0.34958	0.36481	0.38382	0.40692	0.4336	0.46329	0.49491
0.31165	0.37137	0.35706	0.34432	0.3351	0.3288	0.3271	0.33005	0.33766	0.34982	0.36651	0.3868	0.41104	0.4387	0.46905	0.50117
0.312	0.36432	0.35018	0.33778	0.32924	0.32393	0.32346	0.3278	0.33687	0.35053	0.36866	0.39017	0.41549	0.44407	0.475	0.50754
0.31235	0.35733	0.34342	0.33142	0.32365	0.31942	0.32024	0.32602	0.33657	0.35173	0.37124	0.39393	0.42026	0.44966	0.48111	0.514
0.3127	0.35041	0.33679	0.32527	0.31834	0.31527	0.31745	0.32472	0.33675	0.35338	0.37423	0.39805	0.42531	0.45547	0.48736	0.52053
0.31305	0.34357	0.33031	0.31934	0.31335	0.31151	0.31511	0.32389	0.33741	0.35548	0.37763	0.4025	0.43063	0.46146	0.49373	0.52712
0.3134	0.33683	0.32398	0.31366	0.30868	0.30816	0.31323	0.32355	0.33855	0.35802	0.38139	0.40726	0.43619	0.46762	0.50019	0.53373
0.31375	0.33019	0.31783	0.30824	0.30436	0.30523	0.31182	0.32369	0.34014	0.36097	0.3855	0.41231	0.44195	0.47391	0.50672	0.54037
0.3141	0.32367	0.31187	0.30311	0.30041	0.30273	0.31088	0.3243	0.34218	0.36431	0.38994	0.41762	0.44791	0.48033	0.51331	0.547
0.31445	0.31729	0.30612	0.29828	0.29685	0.30068	0.31042	0.32537	0.34465	0.36802	0.39468	0.42316	0.45404	0.48684	0.51994	0.55362
0.3148	0.31105	0.3006	0.29377	0.29368	0.29909	0.31042	0.3269	0.34753	0.37208	0.3997	0.42891	0.46031	0.49342	0.52659	0.56021
0.31515	0.30497	0.29532	0.2896	0.29093	0.29795	0.31089	0.32887	0.3508	0.37647	0.40497	0.43486	0.46671	0.50007	0.53324	0.56675
0.3155	0.29907	0.2903	0.2858	0.28861	0.29728	0.31182	0.33126	0.35444	0.38116	0.41047	0.44097	0.4732	0.50675	0.53989	0.57324
0.31585	0.29336	0.28556	0.28237	0.28672	0.29707	0.3132	0.33406	0.35842	0.38612	0.41618	0.44722	0.47978	0.51346	0.54651	0.57966
0.3162	0.28785	0.28111	0.27932	0.28528	0.29732	0.31502	0.33725	0.36273	0.39134	0.42207	0.4536	0.48642	0.52017	0.55309	0.58601
0.31655	0.28257	0.27698	0.27669	0.28429	0.29802	0.31725	0.3408	0.36734	0.39679	0.42812	0.46007	0.49311	0.52687	0.55962	0.59226
0.3169	0.27754	0.27319	0.27446	0.28375	0.29917	0.31989	0.34469	0.37223	0.40244	0.43431	0.46663	0.49982	0.53355	0.56609	0.59842
0.31725	0.27276	0.26974	0.27266	0.28366	0.30075	0.32292	0.34891	0.37736	0.40828	0.44062	0.47326	0.50655	0.54019	0.57249	0.60447
0.3176	0.26825	0.26665	0.2713	0.28401	0.30274	0.3263	0.35342	0.38273	0.41427	0.44703	0.47992	0.51327	0.54678	0.57881	0.61041
0.31795	0.26404	0.26393	0.27037	0.2848	0.30514	0.33003	0.3582	0.3883	0.42041	0.45351	0.48662	0.51998	0.55331	0.58503	0.61623
0.3183	0.26014	0.2616	0.26987	0.28603	0.30792	0.33408	0.36324	0.39406	0.42667	0.46006	0.49333	0.52665	0.55977	0.59116	0.62193
0.31865	0.25656	0.25967	0.26981	0.28767	0.31107	0.33843	0.36851	0.39998	0.43303	0.46666	0.50004	0.53328	0.56615	0.59718	0.6275
0.319	0.25332	0.25815	0.27019	0.28971	0.31456	0.34306	0.37397	0.40604	0.43947	0.47328	0.50674	0.53986	0.57244	0.60309	0.63294
0.31935	0.25043	0.25703	0.27098	0.29214	0.31838	0.34793	0.37963	0.41222	0.44598	0.47992	0.51341	0.54638	0.57863	0.60888	0.63823
0.3197	0.24791	0.25633	0.2722	0.29494	0.32249	0.35304	0.38544	0.4185	0.45253	0.48656	0.52004	0.55282	0.58472	0.61455	0.64339
0.32005	0.24577	0.25604	0.27381	0.29809	0.32689	0.35835	0.3914	0.42487	0.45912	0.49319	0.52661	0.55917	0.5907	0.62009	0.6484
0.3204	0.24401	0.25617	0.27582	0.30157	0.33154	0.36385	0.39748	0.4313	0.46572	0.49979	0.53313	0.56544	0.59656	0.6255	0.65327
0.32075	0.24265	0.25671	0.2782	0.30536	0.33642	0.36952	0.40367	0.43779	0.47233	0.50636	0.53958	0.57161	0.6023	0.63078	0.658
0.3211	0.24169	0.25764	0.28093	0.30944	0.34152	0.37533	0.40994	0.44431	0.47893	0.51289	0.54595	0.57767	0.60792	0.63592	0.66258
0.32145	0.24113	0.25897	0.28401	0.31378	0.34682	0.38127	0.41629	0.45086	0.48551	0.51935	0.55223	0.58362	0.6134	0.64092	0.66701
0.3218	0.24096	0.26068	0.2874	0.31837	0.35229	0.38732	0.42269	0.45741	0.49206	0.52576	0.55842	0.58946	0.61875	0.64579	0.6713
0.32215	0.2412	0.26276	0.29109	0.32319	0.35791	0.39347	0.42912	0.46396	0.49857	0.53209	0.56451	0.59518	0.62397	0.65051	0.67544
0.3225	0.24183	0.26519	0.29506	0.32821	0.36366	0.39968	0.43559	0.47049	0.50503	0.53834	0.57049	0.60077	0.62905	0.65509	0.67944
0.32285	0.24285	0.26795	0.29929	0.33341	0.36953	0.40596	0.44207	0.477	0.51143	0.54451	0.57637	0.60624	0.634	0.65953	0.6833
0.3232	0.24424	0.27104	0.30375	0.33878	0.37551	0.41229	0.44855	0.48348	0.51776	0.55058	0.58213	0.61157	0.6388	0.66383	0.68701
0.32355	0.246	0.27443	0.30844	0.3443	0.38157	0.41865	0.45502	0.4899	0.52402	0.55656	0.58777	0.61678	0.64347	0.66799	0.69059
0.3239	0.24812	0.2781	0.31332	0.34994	0.38769	0.42503	0.46147	0.49628	0.5302	0.56244	0.59329	0.62185	0.648	0.67201	0.69404
0.32425	0.25057	0.28204	0.31838	0.3557	0.39388	0.43142	0.4679	0.50259	0.53629	0.56821	0.59869	0.62678	0.65239	0.67589	0.69735
0.3246	0.25334	0.28622	0.3236	0.36156	0.4001	0.43781	0.47428	0.50884	0.54229	0.57387	0.60396	0.63158	0.65664	0.67965	0.70053
0.32495	0.25641	0.29063	0.32897	0.3675	0.40636	0.44419	0.48062	0.51502	0.5482	0.57942	0.6091	0.63625	0.66076	0.68326	0.70359
0.3253	0.25977	0.29524	0.33447	0.3735	0.41264	0.45054	0.48691	0.52111	0.554	0.58485	0.61412	0.64077	0.66474	0.68675	0.70653
0.32565	0.2634	0.30005	0.34007	0.37957	0.41892	0.45687	0.49313	0.52712	0.5597	0.59017	0.619	0.64517	0.66859	0.69012	0.70935
0.326	0.26728	0.30503	0.34578	0.38567	0.4252	0.46316	0.49929	0.53304	0.5653	0.59537	0.62376	0.64943	0.67231	0.69336	0.71206
0.32635	0.2714	0.31016	0.35156	0.3918	0.43147	0.4694	0.50538	0.53887	0.57078	0.60045	0.62838	0.65356	0.67591	0.69648	0.71466
0.3267	0.27573	0.31544	0.35742	0.39796	0.43772	0.47559	0.51139	0.5446	0.57616	0.60541	0.63288	0.65755	0.67938	0.69948	0.71716
0.32705	0.28025	0.32084	0.36333	0.40412	0.44394	0.48173	0.51732	0.55023	0.58142	0.61025	0.63724	0.66142	0.68273	0.70237	0.71956
0.3274	0.28495	0.32635	0.36929	0.41029	0.45013	0.4878	0.52316	0.55576	0.58657	0.61496	0.64148	0.66516	0.68596	0.70516	0.72186
0.32775	0.28982	0.33195	0.37528	0.41645	0.45627	0.4938	0.52892	0.56118	0.59161	0.61956	0.6456	0.66878	0.68908	0.70783	0.72407
0.3281	0.29484	0.33763	0.38129	0.42259	0.46237	0.49973	0.53458	0.5665	0.59652	0.62404	0.64959	0.67228	0.69209	0.71041	0.7262
0.32845	0.29998	0.34339	0.38732	0.42871	0.46841	0.50558	0.54015	0.57171	0.60133	0.62839	0.65346	0.67566	0.69499	0.71289	0.72824
0.3288	0.30524	0.3492	0.39335	0.43479	0.47439	0.51135	0.54562	0.57682	0.60601	0.63263	0.6572	0.67892	0.69779	0.71528	0.73021
0.32915	0.31061	0.35506	0.39938	0.44084	0.48032	0.51704	0.551	0.58181	0.61059	0.63676	0.66084	0.68208	0.70049	0.71758	0.7321
0.3295	0.31606	0.36095	0.4054	0.44685	0.48617	0.52264	0.55627	0.58669	0.61504	0.64077	0.66435	0.68512	0.7031	0.71979	0.73393
0.32985	0.32159	0.36687	0.4114	0.45281	0.49195	0.52816	0.56144	0.59147	0.61939	0.64466	0.66776	0.68806	0.70562	0.72193	0.7357
0.3302	0.32719	0.37281	0.41738	0.45872	0.49766	0.53358	0.56652	0.59613	0.62362	0.64845	0.67106	0.6909	0.70805	0.72399	0.7374
0.33055	0.33284	0.37876	0.42332	0.46457	0.50329	0.53891	0.57148	0.60069	0.62774	0.65212	0.67425	0.69365	0.7104	0.72598	0.73905
0.3309	0.33853	0.3847	0.42923	0.47036	0.50884	0.54415	0.57635	0.60514	0.63175	0.65569	0.67734	0.6963	0.71267	0.7279	0.74065
0.33125	0.34425	0.39064	0.4351	0.47608	0.51431	0.54929	0.58111	0.60948	0.63566	0.65916	0.68033	0.69886	0.71486	0.72976	0.74221
0.3316	0.35	0.39656	0.44092	0.48174	0.5197	0.55434	0.58577	0.61372	0.63946	0.66253	0.68322	0.70134	0.71699	0.73156	0.74372
0.33195	0.35577	0.40246	0.44669	0.48732	0.525	0.55928	0.59032	0.61785	0.64315	0.66579	0.68603	0.70373	0.71905	0.7333	0.74519
0.3323	0.36154	0.40833	0.4524	0.49283	0.53021	0.56414	0.59478	0.62187	0.64675	0.66896	0.68874	0.70605	0.72104	0.73499	0.74662
0.33265	0.36731	0.41417	0.45806	0.49827	0.53533	0.56889	0.59913	0.6258	0.65024	0.67204	0.69137	0.70829	0.72298	0.73664	0.74802
0.333	0.37308	0.41998	0.46366	0.50363	0.54036	0.57355	0.60338	0.62962	0.65364	0.67503	0.69392	0.71047	0.72487	0.73823	0.74939
0.33335	0.37883	0.42574	0.46919	0.5089	0.54531	0.57811	0.60754	0.63335	0.65695	0.67793	0.69639	0.71258	0.7267	0.73979	0.75074
0.3337	0.38456	0.43145	0.47466	0.5141	0.55016	0.58258	0.61159	0.63698	0.66016	0.68075	0.69879	0.71463	0.72848	0.74131	0.75205
0.33405	0.39026	0.43711	0.48005	0.51922	0.55492	0.58695	0.61555	0.64052	0.66328	0.68348	0.70112	0.71661	0.73022	0.74279	0.75335
0.3344	0.39594	0.44271	0.48538	0.52425	0.55959	0.59122	0.61942	0.64396	0.66632	0.68614	0.70338	0.71855	0.73192	0.74423	0.75462
0.33475	0.40157	0.44825	0.49063	0.52919	0.56417	0.5954	0.62319	0.64732	0.66928	0.68872	0.70558	0.72043	0.73357	0.74565	0.75587
0.3351	0.40717	0.45374	0.49581	0.53406	0.56866	0.59949	0.62687	0.65059	0.67215	0.69123	0.70771	0.72226	0.73519	0.74703	0.7571
0.33545	0.41272	0.45915	0.50091	0.53883	0.57306	0.60349	0.63045	0.65377	0.67495	0.69367	0.70979	0.72405	0.73678	0.74839	0.75832
0.3358	0.41822	0.4645	0.50593	0.54352	0.57737	0.60739	0.63396	0.65687	0.67766	0.69605	0.71181	0.72579	0.73833	0.74973	0.75952
0.33615	0.42368	0.46978	0.51087	0.54813	0.58159	0.61121	0.63737	0.65989	0.68031	0.69836	0.71378	0.7275	0.73985	0.75104	0.7607
0.3365	0.42907	0.47498	0.51574	0.55265	0.58572	0.61493	0.6407	0.66283	0.68289	0.7006	0.7157	0.72916	0.74135	0.75233	0.76187
0.33685	0.43441	0.48011	0.52052	0.55708	0.58976	0.61857	0.64395	0.66569	0.6854	0.70279	0.71758	0.73079	0.74281	0.75359	0.76303
0.3372	0.43968	0.48517	0.52522	0.56142	0.59371	0.62213	0.64711	0.66849	0.68784	0.70493	0.71941	0.73239	0.74425	0.75484	0.76417
0.33755	0.44489	0.49015	0.52984	0.56569	0.59758	0.6256	0.6502	0.67121	0.69022	0.707	0.7212	0.73396	0.74567	0.75607	0.76529
0.3379	0.45003	0.49504	0.53438	0.56986	0.60137	0.62899	0.65321	0.67386	0.69254	0.70903	0.72295	0.7355	0.74706	0.75728	0.7664
0.33825	0.45511	0.49986	0.53884	0.57395	0.60507	0.6323	0.65615	0.67644	0.6948	0.71101	0.72467	0.73701	0.74843	0.75847	0.7675
0.3386	0.46012	0.5046	0.54322	0.57796	0.60869	0.63553	0.65901	0.67896	0.697	0.71294	0.72635	0.73849	0.74978	0.75964	0.76858
0.33895	0.46505	0.50925	0.54751	0.58188	0.61222	0.63868	0.6618	0.68141	0.69915	0.71482	0.72799	0.73995	0.7511	0.7608	0.76964
0.3393	0.46991	0.51382	0.55172	0.58573	0.61568	0.64176	0.66453	0.68381	0.70125	0.71666	0.7296	0.74138	0.75241	0.76194	0.77069
0.33965	0.4747	0.51831	0.55585	0.58949	0.61906	0.64476	0.66718	0.68614	0.70329	0.71846	0.73118	0.74279	0.75369	0.76306	0.77172
0.34	0.47941	0.52272	0.5599	0.59317	0.62236	0.64769	0.66977	0.68842	0.70529	0.72022	0.73273	0.74418	0.75495	0.76416	0.77273
0.34035	0.48404	0.52704	0.56387	0.59676	0.62558	0.65055	0.6723	0.69065	0.70724	0.72193	0.73425	0.74554	0.75619	0.76524	0.77372
0.3407	0.4886	0.53128	0.56776	0.60029	0.62873	0.65334	0.67476	0.69282	0.70915	0.72361	0.73575	0.74689	0.75741	0.7663	0.77469
0.34105	0.49308	0.53543	0.57157	0.60373	0.6318	0.65606	0.67717	0.69493	0.71101	0.72525	0.73722	0.74821	0.7586	0.76735	0.77564
0.3414	0.49748	0.5395	0.5753	0.60709	0.6348	0.65872	0.67951	0.697	0.71283	0.72686	0.73865	0.74951	0.75978	0.76837	0.77656
0.34175	0.5018	0.54349	0.57895	0.61038	0.63773	0.66131	0.6818	0.69902	0.71461	0.72843	0.74007	0.75078	0.76093	0.76937	0.77746
0.3421	0.50605	0.5474	0.58253	0.6136	0.6406	0.66384	0.68403	0.70099	0.71634	0.72997	0.74146	0.75204	0.76205	0.77035	0.77833
0.34245	0.51022	0.55123	0.58603	0.61674	0.64339	0.66631	0.68621	0.70292	0.71804	0.73147	0.74282	0.75327	0.76315	0.77131	0.77918
0.3428	0.5143	0.55497	0.58945	0.61981	0.64612	0.66872	0.68834	0.7048	0.7197	0.73294	0.74415	0.75448	0.76423	0.77224	0.77999
0.34315	0.51831	0.55864	0.5928	0.62281	0.64878	0.67107	0.69041	0.70663	0.72132	0.73438	0.74546	0.75567	0.76527	0.77315	0.78078
0.3435	0.52225	0.56222	0.59607	0.62574	0.65137	0.67336	0.69244	0.70842	0.72291	0.73578	0.74675	0.75683	0.76629	0.77403	0.78154
0.34385	0.5261	0.56573	0.59927	0.6286	0.65391	0.67559	0.69442	0.71017	0.72446	0.73716	0.748	0.75797	0.76729	0.77489	0.78226
0.3442	0.52988	0.56916	0.6024	0.6314	0.65638	0.67778	0.69634	0.71188	0.72597	0.7385	0.74923	0.75908	0.76825	0.77571	0.78296
0.34455	0.53359	0.57252	0.60546	0.63413	0.65879	0.6799	0.69822	0.71355	0.72745	0.73981	0.75044	0.76017	0.76918	0.77651	0.78362
0.3449	0.53721	0.57579	0.60845	0.63679	0.66115	0.68198	0.70006	0.71518	0.7289	0.74109	0.75162	0.76123	0.77009	0.77728	0.78424
0.34525	0.54077	0.579	0.61137	0.63939	0.66344	0.684	0.70185	0.71677	0.73031	0.74234	0.75276	0.76226	0.77096	0.77802	0.78483
0.3456	0.54425	0.58213	0.61423	0.64193	0.66568	0.68598	0.7036	0.71833	0.73169	0.74356	0.75388	0.76326	0.7718	0.77873	0.78539
0.34595	0.54766	0.5852	0.61702	0.6444	0.66786	0.6879	0.7053	0.71984	0.73303	0.74475	0.75498	0.76423	0.7726	0.77941	0.78591
0.3463	0.55099	0.58819	0.61974	0.64682	0.66999	0.68978	0.70696	0.72132	0.73434	0.74591	0.75604	0.76517	0.77338	0.78005	0.78639
0.34665	0.55426	0.59111	0.6224	0.64917	0.67207	0.69161	0.70858	0.72276	0.73562	0.74704	0.75707	0.76608	0.77412	0.78066	0.78684
0.347	0.55746	0.59397	0.625	0.65147	0.6741	0.6934	0.71016	0.72417	0.73686	0.74813	0.75807	0.76696	0.77482	0.78124	0.78725
0.34735	0.56058	0.59676	0.62753	0.65372	0.67607	0.69514	0.7117	0.72553	0.73808	0.7492	0.75904	0.76781	0.77549	0.78179	0.78763
0.3477	0.56365	0.59949	0.63001	0.65591	0.678	0.69684	0.71321	0.72687	0.73926	0.75023	0.75998	0.76862	0.77612	0.7823	0.78796
0.34805	0.56664	0.60215	0.63242	0.65804	0.67987	0.69849	0.71467	0.72817	0.7404	0.75123	0.76088	0.7694	0.77672	0.78278	0.78827
0.3484	0.56958	0.60476	0.63478	0.66012	0.6817	0.7001	0.71609	0.72943	0.74152	0.7522	0.76176	0.77014	0.77729	0.78322	0.78854
0.34875	0.57245	0.6073	0.63708	0.66215	0.68348	0.70167	0.71748	0.73066	0.7426	0.75314	0.7626	0.77085	0.77781	0.78364	0.78877
0.3491	0.57526	0.60979	0.63933	0.66413	0.68522	0.7032	0.71883	0.73185	0.74365	0.75405	0.76341	0.77153	0.77831	0.78401	0.78897
0.34945	0.578	0.61222	0.64152	0.66606	0.68691	0.70469	0.72014	0.73302	0.74466	0.75492	0.76418	0.77217	0.77877	0.78436	0.78913
0.3498	0.58069	0.6146	0.64366	0.66794	0.68856	0.70614	0.72142	0.73414	0.74565	0.75577	0.76492	0.77277	0.77919	0.78467	0.78927
0.35015	0.58333	0.61692	0.64575	0.66978	0.69017	0.70755	0.72266	0.73524	0.7466	0.75658	0.76562	0.77334	0.77958	0.78495	0.78937
0.3505	0.5859	0.61919	0.64778	0.67157	0.69173	0.70893	0.72387	0.73629	0.74752	0.75736	0.7663	0.77387	0.77993	0.7852	0.78944
0.35085	0.58842	0.62141	0.64977	0.67331	0.69326	0.71027	0.72504	0.73732	0.74841	0.75811	0.76693	0.77437	0.78026	0.78541	0.78949
0.3512	0.59089	0.62358	0.65171	0.67501	0.69474	0.71157	0.72618	0.73832	0.74927	0.75883	0.76754	0.77483	0.78055	0.7856	0.7895
0.35155	0.59331	0.62571	0.6536	0.67666	0.69619	0.71283	0.72728	0.73928	0.75009	0.75951	0.7681	0.77526	0.7808	0.78576	0.78949
0.3519	0.59567	0.62779	0.65544	0.67828	0.69759	0.71406	0.72835	0.74021	0.75088	0.76017	0.76864	0.77565	0.78103	0.78589	0.78946
0.35225	0.59799	0.62982	0.65724	0.67985	0.69896	0.71526	0.72939	0.7411	0.75164	0.7608	0.76914	0.77601	0.78123	0.78599	0.7894
0.3526	0.60026	0.63181	0.659	0.68138	0.70029	0.71642	0.7304	0.74197	0.75237	0.76139	0.76961	0.77633	0.7814	0.78607	0.78933
0.35295	0.60248	0.63376	0.66071	0.68288	0.70159	0.71755	0.73137	0.7428	0.75307	0.76196	0.77005	0.77663	0.78154	0.78612	0.78923
0.3533	0.60466	0.63566	0.66238	0.68433	0.70285	0.71864	0.73232	0.74361	0.75374	0.76249	0.77045	0.77689	0.78166	0.78614	0.78911
0.35365	0.60679	0.63753	0.66401	0.68575	0.70408	0.7197	0.73323	0.74438	0.75438	0.763	0.77082	0.77712	0.78175	0.78615	0.78898
0.354	0.60888	0.63936	0.66561	0.68713	0.70527	0.72073	0.73411	0.74512	0.75499	0.76348	0.77117	0.77732	0.78182	0.78613	0.78883
0.35435	0.61092	0.64115	0.66716	0.68848	0.70643	0.72173	0.73496	0.74584	0.75558	0.76393	0.77148	0.77749	0.78187	0.78609	0.78867
0.3547	0.61293	0.6429	0.66867	0.68979	0.70756	0.7227	0.73578	0.74652	0.75613	0.76435	0.77176	0.77764	0.78189	0.78603	0.7885
0.35505	0.61489	0.64462	0.67015	0.69107	0.70866	0.72364	0.73658	0.74718	0.75665	0.76475	0.77202	0.77776	0.7819	0.78596	0.78832
0.3554	0.61682	0.6463	0.67159	0.69231	0.70972	0.72455	0.73734	0.74781	0.75715	0.76512	0.77225	0.77785	0.78189	0.78587	0.78813
0.35575	0.61871	0.64794	0.67299	0.69352	0.71076	0.72544	0.73808	0.74841	0.75762	0.76546	0.77245	0.77792	0.78186	0.78577	0.78793
0.3561	0.62055	0.64956	0.67436	0.6947	0.71177	0.72629	0.73879	0.74898	0.75806	0.76578	0.77263	0.77797	0.78182	0.78565	0.78773
0.35645	0.62237	0.65114	0.6757	0.69585	0.71274	0.72711	0.73947	0.74952	0.75848	0.76608	0.77278	0.778	0.78177	0.78552	0.78752
0.3568	0.62414	0.65269	0.677	0.69696	0.71369	0.72791	0.74013	0.75004	0.75888	0.76636	0.77291	0.77801	0.7817	0.78538	0.78731
0.35715	0.62588	0.65421	0.67827	0.69805	0.71461	0.72868	0.74076	0.75054	0.75925	0.76661	0.77302	0.778	0.78162	0.78523	0.7871
0.3575	0.62759	0.65569	0.67951	0.69911	0.7155	0.72943	0.74136	0.75101	0.75959	0.76684	0.77311	0.77797	0.78153	0.78508	0.78689
0.35785	0.62926	0.65715	0.68072	0.70013	0.71637	0.73014	0.74194	0.75146	0.75992	0.76705	0.77318	0.77792	0.78144	0.78491	0.78668
0.3582	0.6309	0.65857	0.68189	0.70113	0.71721	0.73084	0.74249	0.75188	0.76022	0.76724	0.77323	0.77787	0.78133	0.78474	0.78648
0.35855	0.6325	0.65996	0.68304	0.70211	0.71802	0.7315	0.74302	0.75228	0.7605	0.76741	0.77326	0.7778	0.78122	0.78457	0.78627
0.3589	0.63407	0.66133	0.68416	0.70305	0.7188	0.73215	0.74353	0.75266	0.76075	0.76757	0.77328	0.77772	0.78111	0.78439	0.78607
0.35925	0.6356	0.66266	0.68524	0.70397	0.71957	0.73277	0.74402	0.75301	0.76099	0.7677	0.77328	0.77763	0.78099	0.78421	0.78587
0.3596	0.63711	0.66397	0.6863	0.70486	0.7203	0.73336	0.74448	0.75335	0.76121	0.76783	0.77327	0.77753	0.78087	0.78402	0.78567
0.35995	0.63858	0.66524	0.68733	0.70572	0.72101	0.73393	0.74492	0.75366	0.76141	0.76793	0.77325	0.77742	0.78074	0.78384	0.78548
0.3603	0.64002	0.66648	0.68833	0.70656	0.7217	0.73448	0.74534	0.75395	0.7616	0.76802	0.77321	0.7773	0.78062	0.78365	0.78529
0.36065	0.64142	0.6677	0.68931	0.70737	0.72236	0.735	0.74573	0.75423	0.76176	0.7681	0.77317	0.77718	0.78049	0.78346	0.78511
0.361	0.64279	0.66889	0.69025	0.70816	0.723	0.73551	0.74611	0.75448	0.76191	0.76816	0.77312	0.77706	0.78036	0.78328	0.78493
0.36135	0.64413	0.67004	0.69117	0.70892	0.72362	0.73599	0.74646	0.75472	0.76205	0.76821	0.77305	0.77693	0.78024	0.78309	0.78476
0.3617	0.64544	0.67116	0.69206	0.70965	0.72421	0.73644	0.7468	0.75494	0.76216	0.76825	0.77298	0.7768	0.78011	0.7829	0.78459
0.36205	0.64671	0.67226	0.69292	0.71036	0.72478	0.73688	0.74711	0.75514	0.76227	0.76827	0.7729	0.77667	0.77998	0.78272	0.78442
0.3624	0.64795	0.67332	0.69376	0.71105	0.72532	0.7373	0.74741	0.75533	0.76236	0.76829	0.77282	0.77653	0.77985	0.78253	0.78425
0.36275	0.64916	0.67435	0.69457	0.71171	0.72585	0.73769	0.74769	0.7555	0.76243	0.76829	0.77273	0.77639	0.77972	0.78234	0.78409
0.3631	0.65033	0.67536	0.69535	0.71234	0.72635	0.73806	0.74795	0.75565	0.76249	0.76828	0.77263	0.77625	0.7796	0.78216	0.78392
0.36345	0.65147	0.67632	0.69611	0.71295	0.72682	0.73841	0.74819	0.75578	0.76254	0.76826	0.77253	0.77611	0.77947	0.78197	0.78376
0.3638	0.65257	0.67726	0.69684	0.71354	0.72728	0.73874	0.74841	0.7559	0.76258	0.76824	0.77243	0.77597	0.77934	0.78179	0.7836
0.36415	0.65364	0.67817	0.69754	0.7141	0.72771	0.73905	0.74861	0.75601	0.7626	0.7682	0.77232	0.77583	0.77921	0.7816	0.78343
0.3645	0.65467	0.67904	0.69821	0.71464	0.72811	0.73934	0.74879	0.7561	0.76261	0.76815	0.7722	0.77569	0.77907	0.78141	0.78325
0.36485	0.65567	0.67988	0.69886	0.71515	0.7285	0.73961	0.74896	0.75617	0.76261	0.7681	0.77208	0.77555	0.77893	0.78121	0.78308
0.3652	0.65663	0.68068	0.69947	0.71563	0.72886	0.73985	0.74911	0.75623	0.76259	0.76803	0.77196	0.7754	0.77879	0.78102	0.78289
0.36555	0.65756	0.68145	0.70006	0.71609	0.7292	0.74008	0.74924	0.75628	0.76257	0.76795	0.77183	0.77526	0.77865	0.78082	0.7827
0.3659	0.65845	0.68219	0.70063	0.71652	0.72951	0.74028	0.74935	0.75631	0.76253	0.76787	0.7717	0.77511	0.7785	0.78061	0.7825
0.36625	0.6593	0.68289	0.70116	0.71693	0.7298	0.74047	0.74944	0.75633	0.76248	0.76777	0.77157	0.77496	0.77834	0.7804	0.78229
0.3666	0.66011	0.68355	0.70166	0.71731	0.73007	0.74063	0.74952	0.75633	0.76241	0.76767	0.77142	0.7748	0.77818	0.78018	0.78207
0.36695	0.66089	0.68418	0.70214	0.71767	0.73031	0.74077	0.74958	0.75631	0.76234	0.76755	0.77127	0.77465	0.778	0.77995	0.78183
0.3673	0.66163	0.68477	0.70259	0.718	0.73053	0.74089	0.74962	0.75628	0.76225	0.76742	0.77112	0.77448	0.77782	0.77971	0.78158
0.36765	0.66232	0.68533	0.703	0.7183	0.73073	0.74099	0.74964	0.75624	0.76215	0.76728	0.77096	0.77431	0.77763	0.77947	0.78131
0.368	0.66298	0.68585	0.70339	0.71858	0.7309	0.74107	0.74964	0.75617	0.76204	0.76713	0.77079	0.77413	0.77742	0.77921	0.78102
0.36835	0.6636	0.68633	0.70375	0.71882	0.73105	0.74112	0.74962	0.7561	0.76191	0.76697	0.77061	0.77395	0.7772	0.77893	0.78071
0.3687	0.66418	0.68677	0.70408	0.71904	0.73117	0.74115	0.74959	0.756	0.76177	0.76679	0.77042	0.77375	0.77696	0.77865	0.78039
0.36905	0.66472	0.68718	0.70438	0.71924	0.73126	0.74116	0.74953	0.75589	0.76161	0.7666	0.77022	0.77355	0.77671	0.77835	0.78004
0.3694	0.66522	0.68755	0.70464	0.7194	0.73133	0.74115	0.74946	0.75577	0.76144	0.7664	0.77001	0.77333	0.77645	0.77803	0.77966
0.36975	0.66568	0.68788	0.70488	0.71954	0.73138	0.74112	0.74936	0.75562	0.76125	0.76618	0.76979	0.7731	0.77616	0.77769	0.77926
0.3701	0.6661	0.68817	0.70508	0.71965	0.7314	0.74106	0.74925	0.75546	0.76105	0.76594	0.76956	0.77286	0.77585	0.77734	0.77884
0.37045	0.66648	0.68842	0.70525	0.71972	0.73139	0.74098	0.74911	0.75528	0.76083	0.76569	0.76931	0.7726	0.77553	0.77696	0.77839
0.3708	0.66682	0.68864	0.70539	0.71978	0.73136	0.74087	0.74895	0.75508	0.7606	0.76543	0.76905	0.77232	0.77518	0.77657	0.77791
0.37115	0.66711	0.68881	0.7055	0.7198	0.7313	0.74074	0.74878	0.75487	0.76035	0.76515	0.76877	0.77203	0.77481	0.77615	0.7774
0.3715	0.66737	0.68895	0.70558	0.71979	0.73121	0.74059	0.74858	0.75463	0.76008	0.76484	0.76847	0.77171	0.77441	0.77571	0.77686
0.37185	0.66758	0.68905	0.70562	0.71975	0.7311	0.74042	0.74836	0.75437	0.75979	0.76452	0.76816	0.77138	0.77399	0.77525	0.7763
0.3722	0.66775	0.68911	0.70564	0.71968	0.73096	0.74021	0.74811	0.7541	0.75948	0.76418	0.76783	0.77103	0.77355	0.77476	0.7757
0.37255	0.66789	0.68914	0.70561	0.71958	0.73079	0.73999	0.74785	0.7538	0.75915	0.76383	0.76747	0.77065	0.77308	0.77425	0.77507
0.3729	0.66798	0.68912	0.70556	0.71946	0.73059	0.73974	0.74756	0.75348	0.7588	0.76345	0.7671	0.77025	0.77258	0.77371	0.77441
0.37325	0.66803	0.68907	0.70547	0.7193	0.73037	0.73946	0.74725	0.75314	0.75843	0.76304	0.76671	0.76982	0.77206	0.77315	0.77372
0.3736	0.66804	0.68898	0.70535	0.71911	0.73012	0.73916	0.74691	0.75278	0.75804	0.76262	0.76629	0.76937	0.7715	0.77255	0.773
0.37395	0.66801	0.68885	0.7052	0.71889	0.72984	0.73883	0.74655	0.75239	0.75763	0.76218	0.76584	0.7689	0.77092	0.77193	0.77224
0.3743	0.66794	0.68868	0.70502	0.71864	0.72953	0.73848	0.74617	0.75199	0.7572	0.76171	0.76538	0.76839	0.77031	0.77128	0.77146
0.37465	0.66783	0.68848	0.7048	0.71836	0.72919	0.7381	0.74576	0.75155	0.75674	0.76122	0.76489	0.76786	0.76967	0.77061	0.77064
0.375	0.66769	0.68825	0.70455	0.71806	0.72883	0.7377	0.74533	0.7511	0.75626	0.7607	0.76437	0.7673	0.769	0.7699	0.76979
0.37535	0.6675	0.68797	0.70426	0.71772	0.72844	0.73727	0.74488	0.75062	0.75576	0.76016	0.76383	0.76671	0.7683	0.76917	0.76891
0.3757	0.66728	0.68767	0.70394	0.71735	0.72802	0.73682	0.7444	0.75012	0.75523	0.7596	0.76326	0.76609	0.76757	0.7684	0.768
0.37605	0.66702	0.68733	0.7036	0.71695	0.72757	0.73634	0.74389	0.74959	0.75467	0.75901	0.76266	0.76544	0.76681	0.76761	0.76706
0.3764	0.66672	0.68695	0.70321	0.71652	0.7271	0.73583	0.74336	0.74904	0.7541	0.75839	0.76203	0.76476	0.76603	0.76679	0.7661
0.37675	0.66638	0.68654	0.7028	0.71606	0.72659	0.73529	0.74281	0.74846	0.75349	0.75775	0.76138	0.76404	0.76521	0.76594	0.7651
0.3771	0.66601	0.6861	0.70235	0.71557	0.72606	0.73474	0.74223	0.74786	0.75287	0.75709	0.76069	0.7633	0.76436	0.76506	0.76408
0.37745	0.66561	0.68563	0.70188	0.71505	0.72551	0.73415	0.74162	0.74723	0.75221	0.7564	0.75998	0.76253	0.76349	0.76416	0.76303
0.3778	0.66517	0.68512	0.70137	0.7145	0.72492	0.73354	0.74099	0.74658	0.75153	0.75568	0.75924	0.76172	0.76259	0.76322	0.76196
0.37815	0.66469	0.68459	0.70083	0.71392	0.72431	0.7329	0.74033	0.7459	0.75083	0.75493	0.75847	0.76088	0.76166	0.76226	0.76086
0.3785	0.66418	0.68402	0.70026	0.71332	0.72367	0.73224	0.73965	0.74519	0.7501	0.75416	0.75767	0.76002	0.7607	0.76127	0.75973
0.37885	0.66364	0.68342	0.69966	0.71268	0.723	0.73155	0.73894	0.74446	0.74934	0.75337	0.75684	0.75912	0.75972	0.76025	0.75859
0.3792	0.66307	0.6828	0.69902	0.71202	0.72231	0.73083	0.73821	0.74371	0.74856	0.75255	0.75598	0.75819	0.75871	0.75921	0.75742
0.37955	0.66246	0.68215	0.69836	0.71133	0.72159	0.73009	0.73745	0.74293	0.74775	0.7517	0.75509	0.75723	0.75768	0.75814	0.75623
0.3799	0.66183	0.68147	0.69767	0.71061	0.72084	0.72933	0.73667	0.74212	0.74691	0.75082	0.75417	0.75624	0.75662	0.75704	0.75502
0.38025	0.66116	0.68076	0.69695	0.70987	0.72007	0.72854	0.73586	0.74129	0.74605	0.74992	0.75323	0.75522	0.75554	0.75592	0.75379
0.3806	0.66046	0.68002	0.6962	0.70909	0.71927	0.72772	0.73503	0.74043	0.74516	0.749	0.75225	0.75418	0.75444	0.75478	0.75254
0.38095	0.65974	0.67926	0.69542	0.70829	0.71844	0.72688	0.73417	0.73954	0.74425	0.74805	0.75125	0.7531	0.75331	0.75361	0.75127
0.3813	0.65898	0.67847	0.69462	0.70747	0.71759	0.72601	0.73329	0.73863	0.74331	0.74707	0.75021	0.752	0.75216	0.75242	0.74999
0.38165	0.6582	0.67766	0.69378	0.70661	0.71672	0.72512	0.73238	0.73769	0.74235	0.74607	0.74915	0.75087	0.75098	0.7512	0.74869
0.382	0.65738	0.67682	0.69292	0.70573	0.71582	0.72421	0.73144	0.73673	0.74135	0.74504	0.74807	0.74971	0.74979	0.74996	0.74737
0.38235	0.65654	0.67596	0.69203	0.70483	0.71489	0.72327	0.73049	0.73575	0.74034	0.74399	0.74695	0.74852	0.74858	0.7487	0.74604
0.3827	0.65568	0.67507	0.69112	0.7039	0.71394	0.7223	0.7295	0.73473	0.73929	0.74291	0.74581	0.74731	0.74734	0.74741	0.74469
0.38305	0.65478	0.67416	0.69017	0.70294	0.71296	0.72131	0.7285	0.7337	0.73823	0.74181	0.74464	0.74608	0.74609	0.7461	0.74332
0.3834	0.65386	0.67323	0.6892	0.70196	0.71196	0.7203	0.72746	0.73263	0.73713	0.74068	0.74345	0.74482	0.74481	0.74477	0.74194
0.38375	0.65291	0.67227	0.6882	0.70095	0.71094	0.71926	0.72641	0.73154	0.73601	0.73953	0.74223	0.74353	0.74352	0.74342	0.74054
0.3841	0.65193	0.67128	0.68718	0.69991	0.70989	0.71819	0.72532	0.73043	0.73487	0.73835	0.74098	0.74222	0.74221	0.74205	0.73913
0.38445	0.65093	0.67028	0.68613	0.69885	0.70881	0.7171	0.72422	0.72929	0.7337	0.73715	0.73971	0.74089	0.74087	0.74065	0.73769
0.3848	0.6499	0.66924	0.68505	0.69777	0.70771	0.71599	0.72308	0.72812	0.7325	0.73593	0.73841	0.73953	0.73952	0.73923	0.73624
0.38515	0.64884	0.66818	0.68394	0.69666	0.70658	0.71485	0.72192	0.72693	0.73128	0.73467	0.73709	0.73815	0.73815	0.73779	0.73477
0.3855	0.64775	0.6671	0.68281	0.69552	0.70543	0.71368	0.72074	0.72571	0.73003	0.7334	0.73574	0.73675	0.73675	0.73632	0.73329
0.38585	0.64664	0.66599	0.68165	0.69435	0.70426	0.71249	0.71953	0.72447	0.72875	0.7321	0.73437	0.73532	0.73534	0.73483	0.73178
0.3862	0.6455	0.66486	0.68046	0.69316	0.70305	0.71127	0.71829	0.7232	0.72745	0.73077	0.73297	0.73387	0.7339	0.73332	0.73024
0.38655	0.64433	0.6637	0.67924	0.69194	0.70182	0.71002	0.71703	0.7219	0.72612	0.72942	0.73154	0.7324	0.73244	0.73178	0.72869
0.3869	0.64313	0.66251	0.678	0.6907	0.70056	0.70875	0.71574	0.72058	0.72476	0.72804	0.73009	0.7309	0.73096	0.73021	0.72711
0.38725	0.6419	0.6613	0.67672	0.68942	0.69928	0.70745	0.71442	0.71922	0.72338	0.72663	0.72861	0.72938	0.72946	0.72861	0.7255
0.3876	0.64063	0.66005	0.67542	0.68812	0.69796	0.70612	0.71307	0.71784	0.72196	0.72519	0.72711	0.72783	0.72792	0.72699	0.72386
0.38795	0.63934	0.65878	0.67409	0.68679	0.69662	0.70476	0.71169	0.71643	0.72052	0.72373	0.72557	0.72626	0.72636	0.72534	0.7222
0.3883	0.63802	0.65747	0.67272	0.68543	0.69525	0.70337	0.71029	0.71499	0.71905	0.72224	0.72401	0.72466	0.72478	0.72365	0.72049
0.38865	0.63666	0.65614	0.67133	0.68403	0.69384	0.70195	0.70885	0.71351	0.71754	0.72071	0.72242	0.72303	0.72316	0.72193	0.71876
0.389	0.63527	0.65477	0.6699	0.68261	0.69241	0.70049	0.70738	0.71201	0.71601	0.71916	0.7208	0.72138	0.72151	0.72018	0.71698
0.38935	0.63384	0.65336	0.66844	0.68115	0.69094	0.69901	0.70588	0.71047	0.71444	0.71757	0.71915	0.71969	0.71983	0.71839	0.71516
0.3897	0.63237	0.65192	0.66694	0.67966	0.68944	0.69749	0.70434	0.7089	0.71284	0.71595	0.71747	0.71798	0.71811	0.71656	0.7133
0.39005	0.63087	0.65044	0.66541	0.67813	0.6879	0.69593	0.70277	0.70729	0.7112	0.71429	0.71575	0.71623	0.71635	0.7147	0.71139
0.3904	0.62932	0.64893	0.66384	0.67657	0.68632	0.69434	0.70116	0.70565	0.70952	0.7126	0.714	0.71445	0.71456	0.71279	0.70943
0.39075	0.62774	0.64737	0.66223	0.67497	0.68471	0.69271	0.69951	0.70397	0.70781	0.71087	0.71221	0.71263	0.71272	0.71083	0.70742
0.3911	0.62611	0.64577	0.66058	0.67333	0.68306	0.69104	0.69783	0.70225	0.70606	0.7091	0.71038	0.71078	0.71084	0.70883	0.70536
0.39145	0.62444	0.64413	0.65889	0.67165	0.68137	0.68932	0.6961	0.70049	0.70427	0.70729	0.70852	0.70888	0.70891	0.70678	0.70323
0.3918	0.62272	0.64245	0.65717	0.66993	0.67964	0.68757	0.69433	0.69869	0.70243	0.70544	0.70661	0.70695	0.70694	0.70468	0.70105
0.39215	0.62096	0.64071	0.65539	0.66816	0.67786	0.68577	0.69252	0.69685	0.70056	0.70354	0.70466	0.70497	0.70491	0.70253	0.6988
0.3925	0.61915	0.63893	0.65357	0.66635	0.67604	0.68393	0.69067	0.69496	0.69863	0.7016	0.70267	0.70294	0.70283	0.70032	0.69648
0.39285	0.61728	0.6371	0.65171	0.6645	0.67417	0.68204	0.68876	0.69302	0.69666	0.6996	0.70063	0.70087	0.70069	0.69805	0.69409
0.3932	0.61537	0.63522	0.6498	0.66259	0.67225	0.6801	0.68681	0.69104	0.69465	0.69756	0.69854	0.69875	0.69849	0.69572	0.69163
0.39355	0.6134	0.63328	0.64783	0.66064	0.67028	0.67812	0.68481	0.689	0.69258	0.69547	0.6964	0.69657	0.69623	0.69332	0.68909
0.3939	0.61138	0.63129	0.64582	0.65863	0.66826	0.67607	0.68276	0.68692	0.69045	0.69332	0.6942	0.69434	0.6939	0.69086	0.68646
0.39425	0.6093	0.62924	0.64375	0.65658	0.66619	0.67398	0.68065	0.68478	0.68828	0.69111	0.69196	0.69205	0.69151	0.68834	0.68376
0.3946	0.60716	0.62713	0.64163	0.65446	0.66406	0.67183	0.67849	0.68258	0.68604	0.68885	0.68965	0.6897	0.68905	0.68574	0.68097
0.39495	0.60496	0.62496	0.63945	0.65229	0.66188	0.66962	0.67627	0.68033	0.68375	0.68653	0.68728	0.68729	0.68652	0.68307	0.6781
0.3953	0.6027	0.62273	0.63721	0.65007	0.65963	0.66735	0.67399	0.67801	0.6814	0.68414	0.68486	0.68482	0.68391	0.68032	0.67513
0.39565	0.60037	0.62043	0.63491	0.64778	0.65733	0.66503	0.67165	0.67564	0.67899	0.68169	0.68237	0.68227	0.68123	0.67749	0.67207
0.396	0.59799	0.61807	0.63256	0.64543	0.65496	0.66264	0.66925	0.6732	0.67651	0.67918	0.67981	0.67966	0.67846	0.67459	0.66892
0.39635	0.59553	0.61564	0.63013	0.64302	0.65253	0.66018	0.66678	0.6707	0.67397	0.67659	0.67718	0.67698	0.67562	0.6716	0.66567
0.3967	0.59301	0.61315	0.62765	0.64054	0.65004	0.65766	0.66425	0.66814	0.67136	0.67394	0.67449	0.67422	0.67269	0.66854	0.66233
0.39705	0.59042	0.61058	0.6251	0.638	0.64747	0.65507	0.66165	0.6655	0.66868	0.67121	0.67172	0.67138	0.66968	0.66538	0.65888
0.3974	0.58776	0.60794	0.62248	0.63539	0.64484	0.65242	0.65898	0.6628	0.66593	0.66842	0.66888	0.66847	0.66659	0.66214	0.65534
0.39775	0.58503	0.60523	0.61979	0.63271	0.64214	0.64969	0.65624	0.66002	0.66311	0.66554	0.66596	0.66548	0.6634	0.65881	0.65169
0.3981	0.58222	0.60244	0.61703	0.62995	0.63936	0.64689	0.65342	0.65717	0.66022	0.66259	0.66297	0.6624	0.66013	0.6554	0.64794
0.39845	0.57935	0.59959	0.6142	0.62713	0.63652	0.64402	0.65054	0.65425	0.65725	0.65957	0.6599	0.65925	0.65677	0.65189	0.64409
0.3988	0.5764	0.59665	0.6113	0.62424	0.6336	0.64107	0.64758	0.65125	0.6542	0.65646	0.65675	0.656	0.65332	0.64829	0.64014
0.39915	0.57338	0.59364	0.60833	0.62127	0.6306	0.63805	0.64454	0.64818	0.65108	0.65327	0.65351	0.65267	0.64978	0.6446	0.63608
0.3995	0.57028	0.59056	0.60528	0.61822	0.62753	0.63495	0.64143	0.64502	0.64787	0.65001	0.65019	0.64926	0.64614	0.64082	0.63193
0.39985	0.56711	0.58739	0.60216	0.6151	0.62439	0.63178	0.63824	0.64179	0.64459	0.64666	0.64679	0.64575	0.64242	0.63695	0.62767
0.4002	0.56387	0.58415	0.59896	0.61191	0.62116	0.62853	0.63497	0.63849	0.64123	0.64323	0.64331	0.64216	0.6386	0.63299	0.62332
0.40055	0.56055	0.58084	0.59569	0.60864	0.61786	0.6252	0.63163	0.6351	0.63779	0.63971	0.63974	0.63848	0.63469	0.62893	0.61886
0.4009	0.55715	0.57745	0.59235	0.60529	0.61448	0.62179	0.6282	0.63163	0.63426	0.63612	0.63609	0.63471	0.6307	0.62479	0.61432
0.40125	0.55369	0.57398	0.58892	0.60186	0.61103	0.6183	0.6247	0.62808	0.63066	0.63244	0.63235	0.63085	0.62661	0.62056	0.60968
0.4016	0.55015	0.57044	0.58543	0.59836	0.60749	0.61474	0.62111	0.62446	0.62698	0.62868	0.62853	0.6269	0.62244	0.61624	0.60494
0.40195	0.54654	0.56682	0.58185	0.59478	0.60388	0.6111	0.61745	0.62075	0.62321	0.62484	0.62462	0.62287	0.61818	0.61183	0.60013
0.4023	0.54286	0.56313	0.57821	0.59113	0.60019	0.60738	0.61371	0.61697	0.61937	0.62091	0.62063	0.61875	0.61384	0.60734	0.59522
0.40265	0.53911	0.55936	0.57449	0.5874	0.59643	0.60359	0.6099	0.6131	0.61545	0.61691	0.61656	0.61454	0.60942	0.60278	0.59024
0.403	0.5353	0.55553	0.57069	0.5836	0.59259	0.59972	0.606	0.60917	0.61145	0.61283	0.61241	0.61026	0.60492	0.59813	0.58518
0.40335	0.53142	0.55163	0.56683	0.57972	0.58868	0.59577	0.60204	0.60515	0.60738	0.60867	0.60819	0.60589	0.60035	0.59341	0.58006
0.4037	0.52747	0.54766	0.5629	0.57578	0.58469	0.59176	0.59799	0.60106	0.60323	0.60444	0.60388	0.60145	0.59571	0.58861	0.57486
0.40405	0.52347	0.54363	0.5589	0.57176	0.58064	0.58767	0.59388	0.5969	0.59901	0.60014	0.59951	0.59693	0.591	0.58376	0.56961
0.4044	0.51941	0.53953	0.55484	0.56768	0.57652	0.58351	0.5897	0.59267	0.59472	0.59576	0.59506	0.59234	0.58622	0.57883	0.5643
0.40475	0.51529	0.53538	0.55071	0.56353	0.57233	0.57929	0.58545	0.58838	0.59036	0.59132	0.59054	0.58768	0.58139	0.57385	0.55894
0.4051	0.51113	0.53117	0.54652	0.55932	0.56808	0.57501	0.58114	0.58402	0.58594	0.58682	0.58596	0.58296	0.5765	0.56882	0.55354
0.40545	0.50691	0.52691	0.54228	0.55505	0.56376	0.57066	0.57676	0.57959	0.58146	0.58226	0.58132	0.57818	0.57157	0.56374	0.54811
0.4058	0.50265	0.5226	0.53798	0.55072	0.5594	0.56626	0.57233	0.57512	0.57693	0.57764	0.57663	0.57335	0.5666	0.55862	0.54264
0.40615	0.49836	0.51824	0.53363	0.54634	0.55497	0.5618	0.56784	0.57058	0.57234	0.57298	0.57189	0.56847	0.56158	0.55346	0.53716
0.4065	0.49402	0.51385	0.52924	0.54192	0.5505	0.5573	0.56331	0.566	0.5677	0.56826	0.56709	0.56355	0.55655	0.54828	0.53167
0.40685	0.48966	0.50942	0.5248	0.53745	0.54599	0.55275	0.55872	0.56137	0.56302	0.56351	0.56226	0.55859	0.55148	0.54307	0.52617
0.4072	0.48528	0.50496	0.52033	0.53293	0.54143	0.54816	0.5541	0.55671	0.5583	0.55872	0.5574	0.5536	0.54641	0.53786	0.52068
0.40755	0.48087	0.50048	0.51582	0.52839	0.53684	0.54353	0.54944	0.552	0.55355	0.55391	0.55251	0.54859	0.54132	0.53263	0.51521
0.4079	0.47645	0.49598	0.51129	0.52381	0.53221	0.53887	0.54474	0.54727	0.54877	0.54907	0.5476	0.54357	0.53624	0.52741	0.50975
0.40825	0.47202	0.49146	0.50673	0.5192	0.52757	0.53419	0.54003	0.54252	0.54397	0.54421	0.54267	0.53854	0.53117	0.5222	0.50433
0.4086	0.4676	0.48694	0.50216	0.51458	0.5229	0.52949	0.53529	0.53775	0.53916	0.53935	0.53774	0.53351	0.52611	0.51701	0.49895
0.40895	0.46317	0.48242	0.49758	0.50995	0.51822	0.52478	0.53054	0.53297	0.53434	0.53448	0.53281	0.52849	0.52108	0.51186	0.49363
0.4093	0.45876	0.4779	0.493	0.50531	0.51353	0.52006	0.52579	0.52818	0.52952	0.52962	0.52789	0.52349	0.51609	0.50674	0.48836
0.40965	0.45438	0.47339	0.48841	0.50067	0.50885	0.51534	0.52104	0.5234	0.52471	0.52478	0.52299	0.51852	0.51114	0.50167	0.48317
0.41	0.45001	0.46891	0.48385	0.49604	0.50417	0.51063	0.51629	0.51863	0.51992	0.51995	0.51811	0.51359	0.50625	0.49665	0.47806
0.41035	0.44569	0.46446	0.4793	0.49142	0.49951	0.50594	0.51157	0.51389	0.51515	0.51516	0.51328	0.50871	0.50142	0.49171	0.47305
0.4107	0.44141	0.46004	0.47477	0.48682	0.49487	0.50127	0.50686	0.50917	0.51042	0.51041	0.50849	0.50389	0.49667	0.48685	0.46813
0.41105	0.43718	0.45566	0.47028	0.48226	0.49027	0.49663	0.50219	0.50449	0.50572	0.50571	0.50375	0.49913	0.49201	0.48208	0.46333
0.4114	0.43301	0.45134	0.46583	0.47774	0.4857	0.49204	0.49756	0.49985	0.50108	0.50107	0.49909	0.49446	0.48743	0.47741	0.45864
0.41175	0.42891	0.44708	0.46144	0.47326	0.48118	0.48749	0.49299	0.49527	0.4965	0.4965	0.4945	0.48987	0.48297	0.47286	0.45409
0.4121	0.42488	0.44289	0.4571	0.46884	0.47672	0.483	0.48847	0.49075	0.49199	0.49201	0.48999	0.48539	0.47862	0.46843	0.44968
0.41245	0.42095	0.43878	0.45283	0.46449	0.47233	0.47858	0.48402	0.48631	0.48756	0.4876	0.48559	0.48102	0.47439	0.46413	0.44542
0.4128	0.41711	0.43475	0.44864	0.46021	0.46801	0.47424	0.47964	0.48195	0.48322	0.4833	0.48129	0.47678	0.47031	0.45997	0.44132
0.41315	0.41337	0.43082	0.44454	0.45601	0.46377	0.46998	0.47536	0.47769	0.47898	0.4791	0.47712	0.47267	0.46636	0.45597	0.43738
0.4135	0.40975	0.427	0.44054	0.45191	0.45963	0.46582	0.47117	0.47353	0.47485	0.47503	0.47307	0.4687	0.46258	0.45213	0.43362
0.41385	0.40626	0.42329	0.43664	0.44791	0.45559	0.46176	0.46709	0.46948	0.47084	0.47108	0.46916	0.46489	0.45896	0.44847	0.43003
0.4142	0.40289	0.41971	0.43285	0.44402	0.45167	0.45782	0.46313	0.46556	0.46696	0.46727	0.4654	0.46124	0.45551	0.44498	0.42663
0.41455	0.39967	0.41626	0.4292	0.44025	0.44787	0.454	0.45929	0.46177	0.46322	0.46361	0.4618	0.45777	0.45224	0.44169	0.42342
0.4149	0.39659	0.41294	0.42567	0.43661	0.4442	0.45032	0.45559	0.45812	0.45963	0.46011	0.45837	0.45449	0.44916	0.4386	0.42041
0.41525	0.39367	0.40978	0.42229	0.43312	0.44067	0.44677	0.45203	0.45462	0.4562	0.45678	0.45512	0.45139	0.44628	0.43571	0.4176
0.4156	0.39092	0.40678	0.41906	0.42977	0.43729	0.44338	0.44863	0.45129	0.45294	0.45362	0.45206	0.4485	0.4436	0.43304	0.41499
0.41595	0.38834	0.40394	0.41599	0.42658	0.43408	0.44015	0.44539	0.44812	0.44986	0.45065	0.44919	0.44582	0.44112	0.43058	0.41258
0.4163	0.38594	0.40127	0.41309	0.42355	0.43102	0.43709	0.44232	0.44513	0.44696	0.44787	0.44652	0.44336	0.43887	0.42835	0.41038
0.41665	0.38372	0.39878	0.41036	0.4207	0.42814	0.43421	0.43944	0.44233	0.44425	0.44529	0.44407	0.44111	0.43683	0.42634	0.40838
0.417	0.3817	0.39647	0.40782	0.41803	0.42545	0.43151	0.43673	0.43972	0.44174	0.44291	0.44183	0.43909	0.435	0.42456	0.40659
0.41735	0.37987	0.39436	0.40547	0.41554	0.42294	0.429	0.43422	0.43732	0.43944	0.44075	0.43981	0.4373	0.43341	0.42301	0.405
0.4177	0.37825	0.39244	0.40331	0.41325	0.42063	0.42669	0.43192	0.43511	0.43735	0.4388	0.43802	0.43575	0.43203	0.42169	0.4036
0.41805	0.37683	0.39073	0.40136	0.41116	0.41852	0.42458	0.42981	0.43312	0.43547	0.43707	0.43646	0.43443	0.43089	0.4206	0.40241
0.4184	0.37561	0.38921	0.39961	0.40928	0.41662	0.42268	0.42792	0.43135	0.43382	0.43557	0.43513	0.43334	0.42996	0.41974	0.4014
0.41875	0.37461	0.38791	0.39807	0.4076	0.41492	0.42099	0.42624	0.42979	0.43238	0.43429	0.43403	0.43249	0.42926	0.4191	0.40058
0.4191	0.37381	0.38681	0.39674	0.40614	0.41344	0.41951	0.42478	0.42846	0.43118	0.43324	0.43317	0.43188	0.42878	0.41869	0.39994
0.41945	0.37323	0.38592	0.39563	0.40489	0.41218	0.41826	0.42354	0.42735	0.4302	0.43242	0.43253	0.43149	0.42851	0.41849	0.39948
0.4198	0.37286	0.38524	0.39473	0.40385	0.41113	0.41722	0.42251	0.42646	0.42944	0.43182	0.43213	0.43133	0.42845	0.4185	0.39917
0.42015	0.3727	0.38477	0.39405	0.40303	0.4103	0.4164	0.42171	0.4258	0.42891	0.43144	0.43195	0.4314	0.4286	0.41871	0.39903
0.4205	0.37274	0.3845	0.39359	0.40243	0.40968	0.41579	0.42113	0.42535	0.42861	0.43129	0.432	0.43169	0.42895	0.41912	0.39903
0.42085	0.37298	0.38444	0.39333	0.40204	0.40928	0.41541	0.42077	0.42513	0.42852	0.43136	0.43227	0.43218	0.42949	0.41972	0.39917
0.4212	0.37343	0.38459	0.39329	0.40187	0.4091	0.41524	0.42062	0.42513	0.42866	0.43164	0.43275	0.43288	0.43022	0.42049	0.39944
0.42155	0.37406	0.38493	0.39346	0.4019	0.40912	0.41528	0.42069	0.42534	0.429	0.43213	0.43343	0.43378	0.43113	0.42143	0.39983
0.4219	0.37489	0.38546	0.39383	0.40214	0.40935	0.41553	0.42097	0.42576	0.42955	0.43281	0.43432	0.43486	0.4322	0.42252	0.40033
0.42225	0.37589	0.38618	0.3944	0.40258	0.40979	0.41598	0.42144	0.42638	0.4303	0.4337	0.43539	0.43612	0.43343	0.42376	0.40093
0.4226	0.37707	0.38708	0.39516	0.40322	0.41041	0.41663	0.42212	0.42719	0.43125	0.43477	0.43665	0.43755	0.43481	0.42513	0.40162
0.42295	0.37842	0.38815	0.3961	0.40405	0.41123	0.41746	0.42298	0.4282	0.43237	0.43601	0.43807	0.43913	0.43632	0.42662	0.40239
0.4233	0.37992	0.38939	0.39723	0.40505	0.41223	0.41848	0.42403	0.42938	0.43368	0.43742	0.43966	0.44085	0.43796	0.42822	0.40323
0.42365	0.38157	0.39078	0.39852	0.40623	0.4134	0.41967	0.42525	0.43074	0.43515	0.439	0.4414	0.44271	0.43972	0.42992	0.40413
0.424	0.38336	0.39233	0.39997	0.40757	0.41474	0.42103	0.42664	0.43225	0.43677	0.44072	0.44328	0.44469	0.44159	0.43169	0.40509
0.42435	0.38528	0.39401	0.40157	0.40908	0.41623	0.42255	0.42818	0.43392	0.43855	0.44258	0.44528	0.44679	0.44355	0.43354	0.40608
0.4247	0.38732	0.39583	0.40332	0.41072	0.41788	0.42421	0.42987	0.43573	0.44046	0.44456	0.44741	0.44897	0.44559	0.43545	0.40712
0.42505	0.38947	0.39776	0.4052	0.41251	0.41965	0.42601	0.4317	0.43767	0.44249	0.44666	0.44964	0.45125	0.4477	0.4374	0.40817
0.4254	0.39172	0.39981	0.4072	0.41442	0.42156	0.42793	0.43365	0.43974	0.44464	0.44887	0.45196	0.4536	0.44988	0.43939	0.40925
0.42575	0.39407	0.40196	0.40931	0.41645	0.42358	0.42997	0.43572	0.44191	0.4469	0.45117	0.45436	0.45601	0.4521	0.4414	0.41034
0.4261	0.39649	0.4042	0.41152	0.41858	0.42571	0.43212	0.43789	0.44418	0.44924	0.45355	0.45684	0.45847	0.45437	0.44342	0.41143
0.42645	0.39898	0.40652	0.41383	0.42081	0.42793	0.43436	0.44016	0.44654	0.45167	0.456	0.45937	0.46097	0.45667	0.44544	0.41252
0.4268	0.40153	0.40891	0.41621	0.42312	0.43024	0.43669	0.44251	0.44897	0.45416	0.45852	0.46195	0.4635	0.45898	0.44744	0.41361
0.42715	0.40414	0.41136	0.41866	0.42551	0.43263	0.43909	0.44493	0.45147	0.45672	0.46108	0.46457	0.46605	0.46131	0.44943	0.41468
0.4275	0.40678	0.41387	0.42117	0.42797	0.43507	0.44155	0.44741	0.45403	0.45932	0.46368	0.46721	0.4686	0.46364	0.45138	0.41574
0.42785	0.40945	0.41642	0.42373	0.43047	0.43757	0.44407	0.44995	0.45663	0.46196	0.46631	0.46987	0.47115	0.46595	0.45329	0.41678
0.4282	0.41215	0.419	0.42633	0.43302	0.44012	0.44663	0.45252	0.45926	0.46463	0.46896	0.47254	0.47369	0.46826	0.45515	0.41779
0.42855	0.41486	0.4216	0.42896	0.43561	0.44269	0.44922	0.45512	0.46192	0.46731	0.47162	0.4752	0.47621	0.47053	0.45695	0.41878
0.4289	0.41757	0.42422	0.43161	0.43822	0.4453	0.45184	0.45775	0.46459	0.47	0.47428	0.47785	0.4787	0.47277	0.45868	0.41974
0.42925	0.42028	0.42684	0.43426	0.44084	0.44791	0.45446	0.46039	0.46727	0.47269	0.47693	0.48047	0.48116	0.47498	0.46034	0.42068
0.4296	0.42297	0.42947	0.43692	0.44347	0.45053	0.45709	0.46303	0.46994	0.47536	0.47956	0.48306	0.48357	0.47713	0.46191	0.42159
0.42995	0.42565	0.43208	0.43957	0.44609	0.45315	0.45972	0.46566	0.4726	0.47802	0.48216	0.48562	0.48592	0.47923	0.4634	0.42246
0.4303	0.4283	0.43468	0.4422	0.44871	0.45575	0.46233	0.46827	0.47524	0.48065	0.48474	0.48813	0.48822	0.48127	0.4648	0.42331
0.43065	0.43091	0.43725	0.44481	0.4513	0.45834	0.46493	0.47087	0.47785	0.48325	0.48727	0.49059	0.49046	0.48325	0.46609	0.42414
0.431	0.43349	0.43979	0.44739	0.45387	0.4609	0.46749	0.47343	0.48042	0.4858	0.48975	0.49299	0.49262	0.48515	0.46729	0.42494
0.43135	0.43602	0.44229	0.44994	0.4564	0.46342	0.47002	0.47596	0.48295	0.4883	0.49218	0.49532	0.49471	0.48698	0.46838	0.42572
0.4317	0.4385	0.44475	0.45244	0.45889	0.4659	0.4725	0.47844	0.48543	0.49075	0.49455	0.49759	0.49673	0.48873	0.46936	0.42647
0.43205	0.44092	0.44716	0.45488	0.46134	0.46834	0.47494	0.48087	0.48785	0.49314	0.49685	0.49978	0.49866	0.4904	0.47023	0.42722
0.4324	0.44328	0.44952	0.45728	0.46373	0.47072	0.47732	0.48325	0.49021	0.49546	0.49909	0.50189	0.5005	0.49197	0.47099	0.42795
0.43275	0.44558	0.45182	0.45961	0.46606	0.47304	0.47965	0.48556	0.49251	0.49771	0.50125	0.50392	0.50226	0.49346	0.47163	0.42867
0.4331	0.44781	0.45406	0.46188	0.46833	0.47531	0.48191	0.48781	0.49473	0.49989	0.50334	0.50586	0.50393	0.49486	0.47216	0.42939
0.43345	0.44996	0.45623	0.46407	0.47054	0.4775	0.4841	0.48999	0.49689	0.50198	0.50535	0.50772	0.5055	0.49616	0.47257	0.43011
0.4338	0.45204	0.45833	0.4662	0.47268	0.47963	0.48622	0.49209	0.49896	0.504	0.50727	0.50948	0.50699	0.49737	0.47287	0.43085
0.43415	0.45404	0.46036	0.46825	0.47474	0.48168	0.48826	0.49412	0.50095	0.50594	0.50911	0.51116	0.50838	0.49848	0.47306	0.43159
0.4345	0.45596	0.46232	0.47022	0.47672	0.48365	0.49023	0.49607	0.50287	0.50778	0.51087	0.51274	0.50967	0.49949	0.47313	0.43236
0.43485	0.4578	0.4642	0.4721	0.47863	0.48554	0.49211	0.49794	0.50469	0.50954	0.51253	0.51423	0.51088	0.5004	0.4731	0.43315
0.4352	0.45956	0.466	0.47391	0.48045	0.48736	0.49392	0.49973	0.50643	0.51122	0.51411	0.51563	0.51199	0.50121	0.47297	0.43398
0.43555	0.46123	0.46772	0.47563	0.48219	0.48909	0.49564	0.50143	0.50809	0.5128	0.5156	0.51693	0.51301	0.50193	0.47273	0.43484
0.4359	0.46282	0.46936	0.47727	0.48385	0.49074	0.49728	0.50304	0.50965	0.51429	0.517	0.51814	0.51394	0.50255	0.47239	0.43575
0.43625	0.46433	0.47092	0.47882	0.48543	0.4923	0.49883	0.50457	0.51113	0.5157	0.51832	0.51926	0.51478	0.50307	0.47197	0.43671
0.4366	0.46575	0.4724	0.48029	0.48692	0.49378	0.5003	0.50602	0.51252	0.51702	0.51954	0.52029	0.51554	0.5035	0.47146	0.43774
0.43695	0.46709	0.4738	0.48168	0.48833	0.49518	0.50168	0.50738	0.51383	0.51825	0.52069	0.52124	0.51621	0.50383	0.47087	0.43883
0.4373	0.46835	0.47513	0.48298	0.48966	0.4965	0.50298	0.50866	0.51505	0.5194	0.52175	0.5221	0.51681	0.50407	0.4702	0.43999
0.43765	0.46953	0.47637	0.4842	0.49091	0.49773	0.50421	0.50986	0.5162	0.52046	0.52273	0.52288	0.51733	0.50423	0.46947	0.44123
0.438	0.47064	0.47754	0.48534	0.49207	0.49889	0.50535	0.51098	0.51726	0.52144	0.52363	0.52358	0.51777	0.50429	0.46868	0.44255
0.43835	0.47167	0.47864	0.4864	0.49316	0.49997	0.50641	0.51202	0.51824	0.52235	0.52446	0.52421	0.51815	0.50428	0.46784	0.44396
0.4387	0.47262	0.47967	0.48739	0.49418	0.50098	0.5074	0.51299	0.51915	0.52318	0.52522	0.52476	0.51846	0.50418	0.46695	0.44547
0.43905	0.47351	0.48063	0.48831	0.49513	0.50192	0.50832	0.51388	0.51999	0.52395	0.52591	0.52525	0.51872	0.50401	0.46603	0.44708
0.4394	0.47433	0.48152	0.48916	0.496	0.50279	0.50917	0.51471	0.52076	0.52464	0.52653	0.52568	0.51891	0.50377	0.46509	0.44879
0.43975	0.47509	0.48235	0.48994	0.49681	0.50359	0.50996	0.51548	0.52146	0.52528	0.5271	0.52605	0.51906	0.50345	0.46414	0.45062
0.4401	0.4758	0.48313	0.49066	0.49757	0.50433	0.51069	0.51618	0.52211	0.52585	0.52761	0.52637	0.51916	0.50307	0.46317	0.45255
0.44045	0.47645	0.48385	0.49133	0.49826	0.50502	0.51136	0.51683	0.5227	0.52638	0.52808	0.52664	0.51922	0.50263	0.46222	0.4546
0.4408	0.47705	0.48452	0.49195	0.49891	0.50566	0.51198	0.51743	0.52325	0.52685	0.52849	0.52687	0.51925	0.50214	0.46128	0.45677
0.44115	0.47761	0.48514	0.49252	0.4995	0.50625	0.51255	0.51799	0.52375	0.52729	0.52887	0.52706	0.51924	0.50159	0.46036	0.45905
0.4415	0.47813	0.48573	0.49305	0.50006	0.5068	0.51309	0.5185	0.52421	0.52768	0.52922	0.52722	0.51921	0.501	0.45949	0.46146
0.44185	0.47861	0.48628	0.49354	0.50058	0.50732	0.51358	0.51898	0.52464	0.52805	0.52953	0.52736	0.51916	0.50037	0.45866	0.46399
0.4422	0.47907	0.4868	0.49401	0.50107	0.5078	0.51405	0.51943	0.52504	0.52839	0.52982	0.52748	0.51909	0.4997	0.45789	0.46663
0.44255	0.47951	0.48729	0.49444	0.50153	0.50826	0.51449	0.51986	0.52542	0.52871	0.53009	0.52759	0.51901	0.499	0.45719	0.4694
0.4429	0.47992	0.48777	0.49487	0.50198	0.5087	0.51492	0.52027	0.52578	0.52902	0.53036	0.52768	0.51893	0.49827	0.45656	0.47229
0.44325	0.48033	0.48823	0.49527	0.50241	0.50913	0.51533	0.52067	0.52613	0.52932	0.53061	0.52778	0.51885	0.49753	0.45603	0.47529
0.4436	0.48073	0.48868	0.49568	0.50283	0.50955	0.51573	0.52106	0.52648	0.52961	0.53086	0.52788	0.51876	0.49677	0.4556	0.4784
0.44395	0.48114	0.48913	0.49608	0.50325	0.50997	0.51613	0.52145	0.52683	0.52991	0.53112	0.52798	0.51869	0.496	0.45528	0.48163
0.4443	0.48155	0.48959	0.49649	0.50368	0.51039	0.51654	0.52185	0.52719	0.53023	0.53139	0.5281	0.51863	0.49522	0.45507	0.48497
0.44465	0.48197	0.49005	0.49691	0.50412	0.51083	0.51696	0.52226	0.52756	0.53055	0.53167	0.52824	0.51859	0.49445	0.455	0.48841
0.445	0.48241	0.49053	0.49735	0.50457	0.51128	0.5174	0.52268	0.52795	0.5309	0.53197	0.52841	0.51856	0.49368	0.45506	0.49194
0.44535	0.48288	0.49103	0.49781	0.50505	0.51176	0.51786	0.52313	0.52837	0.53127	0.5323	0.5286	0.51856	0.49293	0.45526	0.49558
0.4457	0.48337	0.49155	0.49831	0.50555	0.51226	0.51835	0.52361	0.52881	0.53168	0.53266	0.52883	0.51858	0.4922	0.45562	0.4993
0.44605	0.48391	0.49211	0.49884	0.50609	0.5128	0.51887	0.52413	0.52929	0.53212	0.53305	0.5291	0.51864	0.49149	0.45613	0.5031
0.4464	0.48448	0.4927	0.49941	0.50667	0.51337	0.51943	0.52468	0.52981	0.53261	0.53348	0.5294	0.51873	0.4908	0.45681	0.50698
0.44675	0.4851	0.49334	0.50003	0.5073	0.514	0.52004	0.52528	0.53038	0.53314	0.53396	0.52975	0.51885	0.49016	0.45765	0.51093
0.4471	0.48578	0.49402	0.50071	0.50797	0.51467	0.52069	0.52593	0.531	0.53372	0.53448	0.53016	0.519	0.48955	0.45867	0.51494
0.44745	0.48651	0.49475	0.50144	0.5087	0.51539	0.5214	0.52663	0.53167	0.53435	0.53505	0.53061	0.51919	0.48898	0.45986	0.51901
0.4478	0.4873	0.49555	0.50223	0.50949	0.51618	0.52217	0.52739	0.53239	0.53505	0.53568	0.53111	0.51943	0.48846	0.46123	0.52313
0.44815	0.48816	0.4964	0.50309	0.51034	0.51702	0.523	0.52821	0.53318	0.5358	0.53636	0.53167	0.5197	0.488	0.46277	0.52729
0.4485	0.48909	0.49732	0.50402	0.51127	0.51794	0.5239	0.52909	0.53404	0.53662	0.5371	0.53229	0.52001	0.48759	0.4645	0.53149
0.44885	0.49009	0.49831	0.50502	0.51226	0.51892	0.52487	0.53005	0.53496	0.5375	0.53789	0.53297	0.52036	0.48725	0.46641	0.53571
0.4492	0.49117	0.49937	0.5061	0.51332	0.51997	0.5259	0.53107	0.53595	0.53846	0.53876	0.53371	0.52075	0.48697	0.46849	0.53996
0.44955	0.49233	0.5005	0.50726	0.51447	0.5211	0.52701	0.53216	0.53701	0.53948	0.53968	0.5345	0.52118	0.48676	0.47074	0.54422
0.4499	0.49357	0.50171	0.50851	0.51569	0.52231	0.5282	0.53333	0.53814	0.54057	0.54067	0.53536	0.52165	0.48662	0.47317	0.54848
0.45025	0.4949	0.503	0.50983	0.51699	0.5236	0.52947	0.53458	0.53935	0.54174	0.54172	0.53628	0.52215	0.48656	0.47577	0.55274
0.4506	0.49631	0.50438	0.51125	0.51838	0.52497	0.53081	0.5359	0.54063	0.54297	0.54284	0.53725	0.52269	0.48658	0.47853	0.557
0.45095	0.49781	0.50583	0.51274	0.51985	0.52641	0.53223	0.5373	0.54199	0.54428	0.54401	0.53829	0.52326	0.48668	0.48145	0.56124
0.4513	0.4994	0.50737	0.51433	0.5214	0.52794	0.53374	0.53878	0.54342	0.54566	0.54526	0.53938	0.52387	0.48687	0.48452	0.56546
0.45165	0.50108	0.509	0.516	0.52304	0.52955	0.53532	0.54033	0.54492	0.54711	0.54656	0.54052	0.5245	0.48714	0.48774	0.56965
0.452	0.50284	0.5107	0.51776	0.52475	0.53124	0.53698	0.54196	0.54649	0.54863	0.54792	0.54171	0.52516	0.4875	0.4911	0.5738
0.45235	0.5047	0.5125	0.5196	0.52656	0.53302	0.53872	0.54366	0.54814	0.55021	0.54934	0.54295	0.52585	0.48795	0.49459	0.57792
0.4527	0.50664	0.51437	0.52153	0.52844	0.53486	0.54053	0.54543	0.54985	0.55186	0.55082	0.54424	0.52655	0.4885	0.4982	0.58199
0.45305	0.50866	0.51633	0.52354	0.5304	0.53679	0.54242	0.54728	0.55164	0.55356	0.55235	0.54557	0.52728	0.48913	0.50192	0.586
0.4534	0.51077	0.51837	0.52563	0.53244	0.53879	0.54438	0.54919	0.55348	0.55533	0.55393	0.54694	0.52802	0.48986	0.50575	0.58997
0.45375	0.51296	0.52049	0.5278	0.53456	0.54086	0.54641	0.55117	0.55539	0.55716	0.55556	0.54835	0.52878	0.49069	0.50968	0.59386
0.4541	0.51523	0.52269	0.53004	0.53674	0.543	0.54851	0.55321	0.55735	0.55903	0.55723	0.54979	0.52954	0.49161	0.5137	0.5977
0.45445	0.51758	0.52495	0.53236	0.539	0.54521	0.55066	0.5553	0.55937	0.56095	0.55894	0.55125	0.53031	0.49263	0.51779	0.60146
0.4548	0.52	0.52729	0.53474	0.54132	0.54748	0.55288	0.55746	0.56143	0.56292	0.56069	0.55274	0.53109	0.49374	0.52195	0.60514
0.45515	0.52249	0.5297	0.53718	0.5437	0.5498	0.55515	0.55966	0.56355	0.56493	0.56247	0.55424	0.53186	0.49495	0.52618	0.60875
0.4555	0.52505	0.53217	0.53969	0.54614	0.55218	0.55748	0.56191	0.5657	0.56697	0.56428	0.55576	0.53263	0.49625	0.53045	0.61228
0.45585	0.52766	0.53471	0.54225	0.54863	0.55461	0.55984	0.5642	0.56789	0.56904	0.56611	0.55728	0.5334	0.49764	0.53476	0.61572
0.4562	0.53034	0.5373	0.54486	0.55117	0.55708	0.56226	0.56653	0.57012	0.57114	0.56797	0.55881	0.53416	0.49913	0.53911	0.61908
0.45655	0.53307	0.53994	0.54752	0.55375	0.5596	0.5647	0.56889	0.57237	0.57326	0.56983	0.56034	0.53491	0.5007	0.54348	0.62234
0.4569	0.53584	0.54263	0.55022	0.55637	0.56215	0.56718	0.57128	0.57464	0.5754	0.57171	0.56187	0.53564	0.50237	0.54786	0.62552
0.45725	0.53866	0.54536	0.55295	0.55902	0.56473	0.56969	0.57369	0.57694	0.57755	0.5736	0.56338	0.53636	0.50412	0.55225	0.6286
0.4576	0.54152	0.54813	0.55572	0.56171	0.56733	0.57222	0.57612	0.57924	0.57971	0.57548	0.56488	0.53707	0.50596	0.55663	0.63159
0.45795	0.54441	0.55093	0.55851	0.56441	0.56996	0.57476	0.57856	0.58156	0.58187	0.57736	0.56636	0.53775	0.50788	0.561	0.63448
0.4583	0.54734	0.55376	0.56131	0.56714	0.5726	0.57732	0.58101	0.58388	0.58402	0.57924	0.56782	0.53841	0.50989	0.56536	0.63728
0.45865	0.55028	0.55661	0.56414	0.56987	0.57525	0.57988	0.58346	0.58619	0.58617	0.58111	0.56924	0.53905	0.51197	0.56968	0.63998
0.459	0.55324	0.55949	0.56697	0.57262	0.5779	0.58245	0.58591	0.58851	0.5883	0.58295	0.57064	0.53967	0.51413	0.57397	0.64259
0.45935	0.55621	0.56237	0.56981	0.57536	0.58056	0.58501	0.58836	0.59081	0.59042	0.58478	0.572	0.54026	0.51636	0.57822	0.6451
0.4597	0.5592	0.56527	0.57264	0.57811	0.58321	0.58757	0.59079	0.59309	0.59252	0.58659	0.57332	0.54083	0.51867	0.58242	0.64752
0.46005	0.56218	0.56816	0.57547	0.58084	0.58585	0.59011	0.5932	0.59535	0.59459	0.58837	0.57459	0.54137	0.52105	0.58657	0.64985
0.4604	0.56516	0.57106	0.57829	0.58357	0.58847	0.59263	0.5956	0.59759	0.59664	0.59011	0.57582	0.54189	0.52349	0.59066	0.65209
0.46075	0.56814	0.57394	0.58109	0.58627	0.59108	0.59513	0.59796	0.59981	0.59864	0.59182	0.57699	0.54239	0.52599	0.59468	0.65423
0.4611	0.5711	0.57682	0.58387	0.58896	0.59366	0.5976	0.6003	0.60199	0.60062	0.5935	0.57812	0.54286	0.52855	0.59863	0.65629
0.46145	0.57404	0.57968	0.58662	0.59161	0.59621	0.60004	0.60261	0.60413	0.60255	0.59513	0.57918	0.5433	0.53117	0.60251	0.65826
0.4618	0.57696	0.58252	0.58934	0.59424	0.59873	0.60245	0.60488	0.60623	0.60443	0.59672	0.58019	0.54373	0.53385	0.60631	0.66015
0.46215	0.57986	0.58533	0.59203	0.59683	0.60121	0.60481	0.6071	0.6083	0.60627	0.59826	0.58114	0.54414	0.53657	0.61003	0.66196
0.4625	0.58272	0.58812	0.59468	0.59938	0.60365	0.60714	0.60928	0.61031	0.60807	0.59975	0.58202	0.54452	0.53935	0.61366	0.66369
0.46285	0.58555	0.59087	0.59729	0.60189	0.60605	0.60942	0.61142	0.61228	0.6098	0.60119	0.58284	0.5449	0.54216	0.6172	0.66535
0.4632	0.58835	0.59358	0.59985	0.60435	0.6084	0.61165	0.6135	0.6142	0.61149	0.60257	0.58359	0.54525	0.54502	0.62065	0.66693
0.46355	0.59109	0.59625	0.60236	0.60676	0.6107	0.61382	0.61554	0.61606	0.61312	0.6039	0.58428	0.5456	0.54792	0.624	0.66844
0.4639	0.5938	0.59888	0.60482	0.60912	0.61294	0.61595	0.61751	0.61787	0.61469	0.60517	0.5849	0.54594	0.55085	0.62726	0.66989
0.46425	0.59645	0.60146	0.60723	0.61143	0.61513	0.61801	0.61943	0.61962	0.6162	0.60638	0.58545	0.54628	0.55381	0.63043	0.67127
0.4646	0.59905	0.60398	0.60957	0.61368	0.61727	0.62002	0.6213	0.62131	0.61765	0.60754	0.58593	0.54661	0.5568	0.63349	0.6726
0.46495	0.6016	0.60646	0.61186	0.61587	0.61934	0.62197	0.6231	0.62294	0.61904	0.60863	0.58634	0.54694	0.55981	0.63646	0.67387
0.4653	0.60409	0.60887	0.61409	0.618	0.62136	0.62385	0.62484	0.62451	0.62037	0.60966	0.58669	0.54729	0.56285	0.63932	0.67509
0.46565	0.60652	0.61123	0.61626	0.62007	0.62331	0.62568	0.62651	0.62602	0.62163	0.61063	0.58697	0.54764	0.56591	0.64209	0.67626
0.466	0.60889	0.61353	0.61836	0.62207	0.6252	0.62744	0.62813	0.62747	0.62283	0.61154	0.58718	0.548	0.56898	0.64476	0.67739
0.46635	0.61119	0.61577	0.62039	0.62401	0.62702	0.62913	0.62968	0.62886	0.62398	0.61239	0.58733	0.54839	0.57206	0.64733	0.67847
0.4667	0.61343	0.61794	0.62236	0.62588	0.62878	0.63076	0.63117	0.63018	0.62505	0.61317	0.58742	0.54879	0.57515	0.64981	0.67952
0.46705	0.61561	0.62005	0.62426	0.62768	0.63047	0.63232	0.6326	0.63145	0.62607	0.6139	0.58745	0.54922	0.57825	0.65218	0.68053
0.4674	0.61772	0.62209	0.6261	0.62942	0.6321	0.63382	0.63396	0.63265	0.62703	0.61456	0.58741	0.54969	0.58135	0.65447	0.68151
0.46775	0.61976	0.62406	0.62786	0.6311	0.63366	0.63526	0.63526	0.63379	0.62793	0.61517	0.58732	0.55018	0.58446	0.65666	0.68247
0.4681	0.62173	0.62597	0.62957	0.63271	0.63516	0.63663	0.6365	0.63488	0.62878	0.61571	0.58718	0.55072	0.58756	0.65876	0.6834
0.46845	0.62363	0.62781	0.6312	0.63425	0.6366	0.63795	0.63768	0.63591	0.62956	0.6162	0.58698	0.5513	0.59065	0.66077	0.68431
0.4688	0.62547	0.62958	0.63277	0.63573	0.63797	0.6392	0.6388	0.63688	0.6303	0.61664	0.58673	0.55193	0.59374	0.6627	0.6852
0.46915	0.62724	0.63129	0.63428	0.63715	0.63928	0.64039	0.63987	0.6378	0.63098	0.61701	0.58644	0.55261	0.59682	0.66455	0.68608
0.4695	0.62894	0.63292	0.63572	0.63851	0.64053	0.64152	0.64088	0.63866	0.63161	0.61734	0.58611	0.55335	0.59988	0.66631	0.68694
0.46985	0.63057	0.6345	0.6371	0.6398	0.64173	0.64259	0.64184	0.63948	0.6322	0.61762	0.58574	0.55414	0.60293	0.668	0.68779
0.4702	0.63214	0.636	0.63842	0.64104	0.64286	0.64362	0.64275	0.64025	0.63273	0.61784	0.58534	0.555	0.60596	0.66961	0.68864
0.47055	0.63364	0.63745	0.63969	0.64222	0.64395	0.64459	0.64361	0.64097	0.63323	0.61802	0.58491	0.55592	0.60896	0.67116	0.68948
0.4709	0.63508	0.63883	0.6409	0.64335	0.64498	0.64551	0.64442	0.64165	0.63369	0.61816	0.58445	0.55691	0.61195	0.67263	0.69031
0.47125	0.63646	0.64015	0.64205	0.64443	0.64596	0.64639	0.64519	0.64229	0.63411	0.61825	0.58396	0.55798	0.6149	0.67405	0.69114
0.4716	0.63778	0.64141	0.64315	0.64545	0.6469	0.64722	0.64593	0.64289	0.63449	0.6183	0.58346	0.55911	0.61783	0.6754	0.69197
0.47195	0.63905	0.64261	0.64421	0.64643	0.64779	0.64801	0.64662	0.64346	0.63485	0.61831	0.58295	0.56033	0.62073	0.67669	0.6928
0.4723	0.64025	0.64376	0.64522	0.64737	0.64864	0.64876	0.64728	0.644	0.63517	0.61828	0.58243	0.56162	0.6236	0.67794	0.69363
0.47265	0.64141	0.64485	0.64619	0.64826	0.64945	0.64947	0.64791	0.6445	0.63547	0.61822	0.5819	0.56299	0.62643	0.67913	0.69446
0.473	0.64251	0.6459	0.64711	0.64912	0.65023	0.65016	0.6485	0.64498	0.63574	0.61813	0.58137	0.56444	0.62923	0.68028	0.6953
0.47335	0.64357	0.64689	0.648	0.64994	0.65097	0.65081	0.64908	0.64544	0.63599	0.61801	0.58085	0.56596	0.63199	0.68139	0.69613
0.4737	0.64458	0.64784	0.64886	0.65073	0.65169	0.65144	0.64963	0.64588	0.63623	0.61786	0.58033	0.56758	0.63471	0.68246	0.69697
0.47405	0.64555	0.64875	0.64968	0.65149	0.65237	0.65205	0.65016	0.64629	0.63645	0.61769	0.57983	0.56927	0.63738	0.68349	0.69781
0.4744	0.64647	0.64962	0.65048	0.65223	0.65304	0.65264	0.65067	0.6467	0.63666	0.61749	0.57934	0.57104	0.64002	0.68449	0.69866
0.47475	0.64736	0.65045	0.65125	0.65294	0.65368	0.65321	0.65117	0.64709	0.63685	0.61727	0.57888	0.57289	0.6426	0.68547	0.69951
0.4751	0.64822	0.65125	0.652	0.65363	0.65431	0.65376	0.65166	0.64747	0.63704	0.61703	0.57844	0.57482	0.64515	0.68641	0.70035
0.47545	0.64905	0.65202	0.65273	0.6543	0.65492	0.65431	0.65214	0.64784	0.63722	0.61678	0.57803	0.57682	0.64764	0.68734	0.7012
0.4758	0.64984	0.65276	0.65345	0.65497	0.65552	0.65484	0.65262	0.64821	0.6374	0.6165	0.57765	0.5789	0.65009	0.68825	0.70205
0.47615	0.65062	0.65347	0.65415	0.65562	0.65612	0.65537	0.65309	0.64857	0.63757	0.61622	0.57731	0.58105	0.65248	0.68913	0.7029
0.4765	0.65137	0.65417	0.65484	0.65626	0.6567	0.6559	0.65357	0.64894	0.63775	0.61592	0.57701	0.58327	0.65483	0.69001	0.70375
0.47685	0.6521	0.65484	0.65552	0.65689	0.65729	0.65643	0.65404	0.6493	0.63793	0.61561	0.57676	0.58555	0.65712	0.69087	0.70459
0.4772	0.65282	0.6555	0.65621	0.65753	0.65787	0.65696	0.65452	0.64967	0.6381	0.61529	0.57655	0.5879	0.65937	0.69173	0.70543
0.47755	0.65352	0.65615	0.65688	0.65816	0.65845	0.6575	0.655	0.65005	0.63828	0.61496	0.5764	0.5903	0.66155	0.69257	0.70626
0.4779	0.65421	0.65678	0.65756	0.65879	0.65904	0.65804	0.65549	0.65043	0.63847	0.61463	0.5763	0.59277	0.66369	0.69341	0.70708
0.47825	0.65489	0.65741	0.65824	0.65943	0.65964	0.65859	0.65599	0.65081	0.63866	0.61429	0.57625	0.59528	0.66577	0.69425	0.7079
0.4786	0.65557	0.65803	0.65893	0.66007	0.66024	0.65916	0.6565	0.65121	0.63885	0.61394	0.57626	0.59784	0.66779	0.69508	0.7087
0.47895	0.65625	0.65865	0.65962	0.66072	0.66085	0.65973	0.65702	0.65161	0.63905	0.61359	0.57634	0.60044	0.66976	0.69591	0.7095
0.4793	0.65692	0.65928	0.66032	0.66139	0.66147	0.66031	0.65755	0.65202	0.63926	0.61324	0.57647	0.60307	0.67168	0.69674	0.71028
0.47965	0.6576	0.6599	0.66103	0.66206	0.66211	0.66091	0.6581	0.65244	0.63947	0.61288	0.57668	0.60574	0.67354	0.69757	0.71104
0.48	0.65828	0.66053	0.66175	0.66274	0.66275	0.66153	0.65865	0.65288	0.63969	0.61252	0.57694	0.60844	0.67534	0.6984	0.71179
0.48035	0.65897	0.66116	0.66248	0.66344	0.66342	0.66215	0.65923	0.65332	0.63991	0.61216	0.57728	0.61116	0.67709	0.69923	0.71252
0.4807	0.65967	0.6618	0.66322	0.66415	0.66409	0.6628	0.65981	0.65377	0.64013	0.61179	0.57768	0.6139	0.67878	0.70006	0.71323
0.48105	0.66037	0.66246	0.66398	0.66487	0.66478	0.66346	0.66041	0.65423	0.64036	0.61143	0.57815	0.61665	0.68042	0.70089	0.71391
0.4814	0.66109	0.66312	0.66475	0.66561	0.66549	0.66413	0.66102	0.6547	0.64059	0.61106	0.57869	0.61941	0.68201	0.70172	0.71458
0.48175	0.66181	0.6638	0.66554	0.66636	0.66621	0.66482	0.66165	0.65518	0.64081	0.61069	0.5793	0.62217	0.68354	0.70255	0.71523
0.4821	0.66255	0.66449	0.66634	0.66713	0.66695	0.66553	0.66228	0.65567	0.64104	0.61032	0.57998	0.62492	0.68502	0.70338	0.71584
0.48245	0.6633	0.6652	0.66716	0.66792	0.6677	0.66625	0.66293	0.65616	0.64126	0.60995	0.58072	0.62767	0.68644	0.70421	0.71644
0.4828	0.66407	0.66592	0.66799	0.66871	0.66846	0.66698	0.66359	0.65665	0.64147	0.60958	0.58154	0.63041	0.68782	0.70503	0.71701
0.48315	0.66485	0.66665	0.66883	0.66952	0.66924	0.66773	0.66425	0.65715	0.64168	0.6092	0.58242	0.63313	0.68914	0.70585	0.71755
0.4835	0.66565	0.6674	0.66968	0.67034	0.67003	0.66848	0.66492	0.65765	0.64188	0.60882	0.58337	0.63583	0.69041	0.70667	0.71806
0.48385	0.66646	0.66817	0.67055	0.67118	0.67083	0.66924	0.6656	0.65815	0.64207	0.60845	0.58439	0.6385	0.69164	0.70749	0.71855
0.4842	0.66728	0.66895	0.67142	0.67202	0.67164	0.67002	0.66628	0.65865	0.64224	0.60807	0.58547	0.64114	0.69282	0.70829	0.71901
0.48455	0.66812	0.66975	0.67231	0.67287	0.67246	0.67079	0.66696	0.65914	0.64239	0.60769	0.58662	0.64375	0.69395	0.70909	0.71944
0.4849	0.66897	0.67057	0.6732	0.67373	0.67328	0.67158	0.66764	0.65963	0.64253	0.6073	0.58782	0.64632	0.69503	0.70988	0.71984
0.48525	0.66984	0.6714	0.6741	0.6746	0.67411	0.67236	0.66832	0.66011	0.64265	0.60692	0.58909	0.64885	0.69607	0.71065	0.72022
0.4856	0.67072	0.67224	0.675	0.67547	0.67494	0.67314	0.66899	0.66058	0.64274	0.60653	0.59041	0.65133	0.69707	0.71142	0.72056
0.48595	0.6716	0.67309	0.67591	0.67634	0.67577	0.67392	0.66965	0.66103	0.64281	0.60614	0.59179	0.65376	0.69803	0.71217	0.72088
0.4863	0.6725	0.67396	0.67681	0.67721	0.6766	0.6747	0.67031	0.66147	0.64284	0.60575	0.59323	0.65614	0.69895	0.7129	0.72118
0.48665	0.67341	0.67483	0.67772	0.67808	0.67742	0.67547	0.67095	0.6619	0.64285	0.60536	0.59471	0.65847	0.69982	0.71362	0.72145
0.487	0.67432	0.67571	0.67862	0.67895	0.67824	0.67623	0.67158	0.6623	0.64282	0.60497	0.59625	0.66073	0.70067	0.71432	0.72169
0.48735	0.67524	0.6766	0.67951	0.6798	0.67906	0.67698	0.6722	0.66268	0.64276	0.60458	0.59783	0.66295	0.70147	0.715	0.72191
0.4877	0.67616	0.67749	0.6804	0.68065	0.67986	0.67772	0.67279	0.66304	0.64267	0.60419	0.59945	0.66509	0.70224	0.71566	0.7221
0.48805	0.67708	0.67839	0.68128	0.68149	0.68065	0.67843	0.67337	0.66338	0.64253	0.6038	0.60112	0.66718	0.70299	0.7163	0.72228
0.4884	0.678	0.67929	0.68214	0.68232	0.68142	0.67913	0.67392	0.66368	0.64235	0.60341	0.60283	0.6692	0.70369	0.71691	0.72243
0.48875	0.67892	0.68018	0.68299	0.68313	0.68218	0.67981	0.67444	0.66395	0.64213	0.60303	0.60458	0.67116	0.70437	0.7175	0.72257
0.4891	0.67983	0.68107	0.68383	0.68392	0.68291	0.68047	0.67494	0.6642	0.64187	0.60265	0.60636	0.67305	0.70503	0.71806	0.72268
0.48945	0.68074	0.68196	0.68464	0.68469	0.68363	0.6811	0.67541	0.6644	0.64156	0.60228	0.60817	0.67488	0.70565	0.7186	0.72278
0.4898	0.68164	0.68284	0.68544	0.68544	0.68432	0.6817	0.67585	0.66458	0.6412	0.60192	0.61001	0.67664	0.70626	0.71911	0.72287
0.49015	0.68253	0.68371	0.68621	0.68617	0.68499	0.68228	0.67626	0.66471	0.6408	0.60156	0.61188	0.67833	0.70684	0.71959	0.72294
0.4905	0.6834	0.68456	0.68695	0.68687	0.68563	0.68282	0.67663	0.66481	0.64035	0.60122	0.61378	0.67996	0.70739	0.72005	0.723
0.49085	0.68426	0.68541	0.68767	0.68755	0.68624	0.68333	0.67697	0.66487	0.63985	0.60089	0.61569	0.68152	0.70793	0.72047	0.72306
0.4912	0.6851	0.68623	0.68836	0.68819	0.68682	0.68381	0.67727	0.66489	0.6393	0.60057	0.61763	0.68301	0.70845	0.72087	0.7231
0.49155	0.68592	0.68704	0.68902	0.68881	0.68736	0.68425	0.67753	0.66486	0.6387	0.60027	0.61958	0.68444	0.70895	0.72124	0.72314
0.4919	0.68672	0.68782	0.68965	0.68939	0.68788	0.68465	0.67775	0.66479	0.63805	0.59999	0.62155	0.68581	0.70944	0.72158	0.72317
0.49225	0.6875	0.68859	0.69025	0.68994	0.68836	0.68502	0.67794	0.66468	0.63736	0.59974	0.62354	0.68711	0.70991	0.72189	0.7232
0.4926	0.68825	0.68933	0.69081	0.69045	0.6888	0.68534	0.67808	0.66453	0.63662	0.5995	0.62553	0.68836	0.71037	0.72218	0.72323
0.49295	0.68897	0.69004	0.69134	0.69093	0.6892	0.68563	0.67818	0.66433	0.63583	0.5993	0.62753	0.68955	0.71082	0.72244	0.72326
0.4933	0.68967	0.69072	0.69183	0.69137	0.68957	0.68588	0.67824	0.66408	0.635	0.59912	0.62954	0.69068	0.71125	0.72267	0.72329
0.49365	0.69033	0.69137	0.69229	0.69178	0.6899	0.68608	0.67826	0.6638	0.63412	0.59898	0.63155	0.69175	0.71168	0.72287	0.72332
0.494	0.69096	0.692	0.6927	0.69214	0.69019	0.68625	0.67824	0.66346	0.6332	0.59887	0.63357	0.69277	0.7121	0.72305	0.72336
0.49435	0.69156	0.69258	0.69308	0.69247	0.69044	0.68637	0.67818	0.66309	0.63225	0.5988	0.63558	0.69375	0.71251	0.72321	0.7234
0.4947	0.69212	0.69314	0.69342	0.69276	0.69066	0.68646	0.67808	0.66267	0.63125	0.59877	0.6376	0.69467	0.71291	0.72334	0.72345
0.49505	0.69265	0.69366	0.69372	0.69301	0.69083	0.6865	0.67794	0.66221	0.63022	0.59879	0.63961	0.69555	0.7133	0.72345	0.7235
0.4954	0.69314	0.69414	0.69399	0.69323	0.69097	0.68651	0.67776	0.6617	0.62916	0.59885	0.64161	0.69639	0.71369	0.72354	0.72356
0.49575	0.69359	0.69458	0.69422	0.69341	0.69107	0.68648	0.67755	0.66116	0.62807	0.59897	0.64361	0.69718	0.71408	0.72362	0.72363
0.4961	0.69401	0.69499	0.69441	0.69355	0.69113	0.6864	0.67729	0.66057	0.62695	0.59913	0.6456	0.69794	0.71446	0.72367	0.72371
0.49645	0.69439	0.69535	0.69456	0.69365	0.69115	0.6863	0.67701	0.65995	0.62581	0.59935	0.64758	0.69867	0.71484	0.72371	0.7238
0.4968	0.69472	0.69568	0.69468	0.69372	0.69114	0.68616	0.67669	0.65929	0.62465	0.59963	0.64955	0.69936	0.71521	0.72373	0.7239
0.49715	0.69502	0.69597	0.69476	0.69375	0.6911	0.68598	0.67633	0.6586	0.62348	0.59997	0.65151	0.70002	0.71558	0.72374	0.72401
0.4975	0.69528	0.69622	0.69481	0.69375	0.69103	0.68577	0.67595	0.65787	0.62229	0.60037	0.65345	0.70066	0.71595	0.72374	0.72413
0.49785	0.6955	0.69643	0.69483	0.69372	0.69092	0.68554	0.67554	0.65711	0.6211	0.60083	0.65538	0.70127	0.71632	0.72373	0.72426
0.4982	0.69569	0.6966	0.69482	0.69366	0.69078	0.68527	0.6751	0.65632	0.61991	0.60137	0.65728	0.70187	0.71668	0.72372	0.7244
0.49855	0.69583	0.69674	0.69478	0.69358	0.69062	0.68498	0.67464	0.6555	0.61871	0.60197	0.65917	0.70244	0.71704	0.72369	0.72455
0.4989	0.69594	0.69683	0.69471	0.69346	0.69043	0.68466	0.67416	0.65466	0.61753	0.60264	0.66104	0.70299	0.7174	0.72366	0.7247
0.49925	0.69601	0.69689	0.69461	0.69332	0.69022	0.68432	0.67366	0.65379	0.61635	0.60338	0.66289	0.70354	0.71775	0.72363	0.72487
0.4996	0.69605	0.69692	0.69449	0.69316	0.68999	0.68397	0.67314	0.6529	0.61519	0.60419	0.66471	0.70407	0.7181	0.7236	0.72504
0.49995	0.69605	0.6969	0.69435	0.69298	0.68973	0.68359	0.6726	0.65199	0.61404	0.60508	0.66651	0.70458	0.71845	0.72356	0.72522
0.5003	0.69602	0.69686	0.6942	0.69278	0.68946	0.6832	0.67205	0.65107	0.61293	0.60604	0.66828	0.7051	0.7188	0.72353	0.7254
0.50065	0.69596	0.69678	0.69402	0.69256	0.68918	0.6828	0.67149	0.65013	0.61184	0.60708	0.67003	0.7056	0.71914	0.7235	0.72558
0.501	0.69587	0.69668	0.69383	0.69233	0.68888	0.68239	0.67092	0.64917	0.61078	0.60819	0.67175	0.7061	0.71947	0.72347	0.72577
0.50135	0.69575	0.69654	0.69363	0.69209	0.68857	0.68197	0.67034	0.64821	0.60976	0.60937	0.67345	0.70659	0.71981	0.72345	0.72596
0.5017	0.69561	0.69638	0.69341	0.69184	0.68826	0.68155	0.66976	0.64723	0.60878	0.61062	0.67511	0.70709	0.72013	0.72343	0.72615
0.50205	0.69544	0.69619	0.69319	0.69158	0.68794	0.68112	0.66918	0.64625	0.60785	0.61195	0.67674	0.70758	0.72046	0.72342	0.72634
0.5024	0.69525	0.69598	0.69296	0.69132	0.68761	0.68069	0.6686	0.64527	0.60697	0.61335	0.67834	0.70807	0.72077	0.72341	0.72653
0.50275	0.69504	0.69575	0.69273	0.69105	0.68729	0.68027	0.66801	0.64428	0.60614	0.61482	0.67991	0.70857	0.72108	0.72341	0.72671
0.5031	0.69481	0.6955	0.6925	0.69079	0.68697	0.67985	0.66743	0.6433	0.60537	0.61635	0.68144	0.70906	0.72138	0.72342	0.72689
0.50345	0.69456	0.69524	0.69227	0.69053	0.68665	0.67943	0.66686	0.64231	0.60466	0.61795	0.68294	0.70955	0.72167	0.72344	0.72706
0.5038	0.69431	0.69496	0.69205	0.69027	0.68634	0.67903	0.66629	0.64133	0.60402	0.61962	0.6844	0.71005	0.72196	0.72346	0.72722
0.50415	0.69404	0.69467	0.69182	0.69002	0.68603	0.67863	0.66573	0.64035	0.60344	0.62134	0.68583	0.71055	0.72223	0.72349	0.72737
0.5045	0.69376	0.69437	0.69161	0.68977	0.68574	0.67825	0.66517	0.63938	0.60294	0.62312	0.68722	0.71105	0.7225	0.72353	0.72751
0.50485	0.69348	0.69406	0.6914	0.68954	0.68545	0.67788	0.66463	0.63842	0.6025	0.62495	0.68857	0.71155	0.72275	0.72358	0.72764
0.5052	0.69319	0.69375	0.69121	0.68932	0.68518	0.67752	0.6641	0.63747	0.60214	0.62683	0.68988	0.71205	0.72299	0.72363	0.72775
0.50555	0.6929	0.69344	0.69103	0.68911	0.68492	0.67718	0.66357	0.63652	0.60186	0.62876	0.69115	0.71255	0.72322	0.72369	0.72785
0.5059	0.69261	0.69312	0.69086	0.68892	0.68468	0.67686	0.66306	0.63559	0.60166	0.63073	0.69239	0.71305	0.72344	0.72375	0.72794
0.50625	0.69232	0.69281	0.69071	0.68874	0.68446	0.67655	0.66256	0.63467	0.60153	0.63274	0.69358	0.71355	0.72365	0.72382	0.728
0.5066	0.69204	0.6925	0.69057	0.68858	0.68425	0.67626	0.66207	0.63377	0.60149	0.63478	0.69473	0.71404	0.72384	0.72389	0.72805
0.50695	0.69176	0.6922	0.69045	0.68844	0.68406	0.67599	0.6616	0.63287	0.60153	0.63685	0.69584	0.71454	0.72401	0.72396	0.72809
0.5073	0.69149	0.69191	0.69035	0.68831	0.68389	0.67574	0.66113	0.63199	0.60165	0.63894	0.6969	0.71502	0.72418	0.72403	0.7281
0.50765	0.69123	0.69162	0.69027	0.68821	0.68373	0.67551	0.66067	0.63113	0.60185	0.64106	0.69793	0.7155	0.72432	0.7241	0.72809
0.508	0.69098	0.69135	0.69021	0.68812	0.6836	0.67529	0.66023	0.63028	0.60212	0.64319	0.69891	0.71598	0.72445	0.72416	0.72807
0.50835	0.69075	0.69109	0.69016	0.68805	0.68349	0.67509	0.65979	0.62945	0.60248	0.64533	0.69985	0.71644	0.72456	0.72423	0.72802
0.5087	0.69053	0.69085	0.69014	0.688	0.68339	0.67491	0.65935	0.62863	0.60292	0.64747	0.70074	0.71689	0.72466	0.72428	0.72795
0.50905	0.69033	0.69062	0.69013	0.68797	0.68331	0.67475	0.65893	0.62783	0.60344	0.64961	0.70159	0.71733	0.72474	0.72433	0.72787
0.5094	0.69014	0.69042	0.69014	0.68796	0.68325	0.67459	0.6585	0.62704	0.60402	0.65175	0.7024	0.71776	0.7248	0.72437	0.72776
0.50975	0.68997	0.69023	0.69017	0.68797	0.68321	0.67446	0.65808	0.62626	0.60469	0.65388	0.70317	0.71817	0.72484	0.7244	0.72764
0.5101	0.68982	0.69005	0.69022	0.68799	0.68318	0.67433	0.65766	0.6255	0.60542	0.65599	0.70389	0.71857	0.72486	0.72441	0.7275
0.51045	0.68969	0.6899	0.69029	0.68803	0.68316	0.67421	0.65724	0.62476	0.60622	0.65808	0.70457	0.71894	0.72486	0.72441	0.72734
0.5108	0.68958	0.68977	0.69036	0.68808	0.68316	0.6741	0.65681	0.62403	0.60709	0.66015	0.7052	0.7193	0.72484	0.7244	0.72716
0.51115	0.68948	0.68966	0.69046	0.68814	0.68316	0.67399	0.65638	0.62331	0.60802	0.66219	0.7058	0.71963	0.72481	0.72436	0.72697
0.5115	0.68941	0.68957	0.69056	0.68822	0.68318	0.67389	0.65594	0.6226	0.609	0.6642	0.70635	0.71995	0.72475	0.72431	0.72676
0.51185	0.68936	0.6895	0.69067	0.6883	0.6832	0.67378	0.65548	0.6219	0.61005	0.66616	0.70686	0.72024	0.72467	0.72423	0.72654
0.5122	0.68932	0.68945	0.6908	0.68839	0.68322	0.67368	0.65502	0.62122	0.61114	0.66809	0.70733	0.7205	0.72457	0.72413	0.72631
0.51255	0.68931	0.68942	0.69093	0.68849	0.68325	0.67357	0.65453	0.62054	0.61229	0.66997	0.70777	0.72074	0.72445	0.72401	0.72606
0.5129	0.68931	0.68941	0.69106	0.68859	0.68328	0.67345	0.65403	0.61988	0.61347	0.6718	0.70816	0.72095	0.72431	0.72386	0.72581
0.51325	0.68933	0.68942	0.6912	0.68869	0.6833	0.67332	0.65351	0.61922	0.6147	0.67358	0.70851	0.72113	0.72415	0.72369	0.72555
0.5136	0.68936	0.68945	0.69133	0.68878	0.68332	0.67317	0.65296	0.61857	0.61597	0.6753	0.70883	0.72129	0.72397	0.72349	0.72529
0.51395	0.68941	0.68948	0.69146	0.68887	0.68333	0.67301	0.65239	0.61793	0.61727	0.67696	0.70912	0.72141	0.72377	0.72326	0.72502
0.5143	0.68947	0.68954	0.69159	0.68896	0.68333	0.67283	0.65178	0.6173	0.6186	0.67856	0.70937	0.72151	0.72354	0.723	0.72475
0.51465	0.68954	0.6896	0.69171	0.68903	0.68331	0.67262	0.65115	0.61668	0.61995	0.68009	0.70958	0.72157	0.7233	0.72271	0.72448
0.515	0.68962	0.68968	0.69182	0.6891	0.68328	0.67239	0.65048	0.61607	0.62132	0.68155	0.70976	0.72161	0.72303	0.7224	0.72421
0.51535	0.68971	0.68976	0.69191	0.68914	0.68323	0.67213	0.64978	0.61546	0.62272	0.68295	0.70992	0.72161	0.72274	0.72205	0.72395
0.5157	0.6898	0.68986	0.69199	0.68917	0.68315	0.67183	0.64904	0.61486	0.62412	0.68428	0.71004	0.72158	0.72243	0.72167	0.72369
0.51605	0.6899	0.68995	0.69205	0.68918	0.68305	0.6715	0.64825	0.61426	0.62554	0.68553	0.71014	0.72152	0.7221	0.72127	0.72344
0.5164	0.68999	0.69005	0.69209	0.68916	0.68292	0.67113	0.64743	0.61368	0.62696	0.68671	0.71021	0.72143	0.72175	0.72083	0.7232
0.51675	0.69009	0.69014	0.69211	0.68912	0.68276	0.67072	0.64657	0.6131	0.62838	0.68782	0.71025	0.72132	0.72137	0.72037	0.72297
0.5171	0.69018	0.69024	0.6921	0.68905	0.68257	0.67027	0.64566	0.61253	0.62981	0.68885	0.71027	0.72117	0.72098	0.71988	0.72276
0.51745	0.69026	0.69032	0.69206	0.68895	0.68234	0.66977	0.64471	0.61198	0.63123	0.68981	0.71028	0.72099	0.72057	0.71937	0.72256
0.5178	0.69033	0.6904	0.69199	0.68881	0.68207	0.66922	0.64371	0.61143	0.63265	0.69069	0.71026	0.72078	0.72013	0.71883	0.72238
0.51815	0.69039	0.69047	0.69189	0.68864	0.68176	0.66862	0.64266	0.61089	0.63405	0.6915	0.71022	0.72055	0.71968	0.71826	0.72221
0.5185	0.69044	0.69052	0.69175	0.68843	0.68141	0.66797	0.64157	0.61037	0.63545	0.69224	0.71017	0.72029	0.7192	0.71768	0.72207
0.51885	0.69046	0.69056	0.69158	0.68818	0.68101	0.66727	0.64043	0.60986	0.63683	0.6929	0.7101	0.72	0.71871	0.71707	0.72194
0.5192	0.69047	0.69057	0.69136	0.68789	0.68057	0.66651	0.63924	0.60937	0.6382	0.6935	0.71002	0.71969	0.7182	0.71645	0.72184
0.51955	0.69045	0.69056	0.6911	0.68756	0.68008	0.66569	0.63801	0.60889	0.63954	0.69402	0.70993	0.71935	0.71766	0.71581	0.72176
0.5199	0.69041	0.69053	0.6908	0.68718	0.67953	0.66481	0.63673	0.60844	0.64087	0.69448	0.70983	0.719	0.71711	0.71516	0.7217
0.52025	0.69034	0.69047	0.69046	0.68675	0.67894	0.66388	0.63541	0.608	0.64218	0.69487	0.70972	0.71862	0.71654	0.7145	0.72167
0.5206	0.69024	0.69038	0.69007	0.68627	0.67829	0.66288	0.63405	0.60759	0.64346	0.6952	0.70961	0.71822	0.71595	0.71383	0.72165
0.52095	0.6901	0.69026	0.68963	0.68575	0.67759	0.66183	0.63265	0.6072	0.64472	0.69547	0.70949	0.7178	0.71534	0.71315	0.72167
0.5213	0.68993	0.6901	0.68915	0.68518	0.67684	0.66071	0.6312	0.60684	0.64595	0.69568	0.70936	0.71737	0.71472	0.71247	0.7217
0.52165	0.68972	0.6899	0.68862	0.68455	0.67602	0.65954	0.62972	0.60651	0.64716	0.69584	0.70923	0.71692	0.71407	0.71179	0.72176
0.522	0.68948	0.68966	0.68803	0.68387	0.67516	0.65831	0.62821	0.60621	0.64834	0.69595	0.7091	0.71645	0.71341	0.71112	0.72184
0.52235	0.68918	0.68938	0.6874	0.68315	0.67424	0.65701	0.62667	0.60595	0.6495	0.696	0.70897	0.71597	0.71274	0.71045	0.72195
0.5227	0.68885	0.68905	0.68672	0.68237	0.67326	0.65566	0.6251	0.60572	0.65063	0.69602	0.70884	0.71548	0.71204	0.70979	0.72207
0.52305	0.68847	0.68868	0.68599	0.68154	0.67223	0.65426	0.6235	0.60553	0.65173	0.69599	0.70871	0.71497	0.71133	0.70915	0.72221
0.5234	0.68804	0.68826	0.68521	0.68065	0.67114	0.6528	0.62189	0.60539	0.65281	0.69593	0.70859	0.71446	0.71061	0.70852	0.72238
0.52375	0.68756	0.68779	0.68438	0.67972	0.67	0.65128	0.62026	0.60529	0.65386	0.69583	0.70846	0.71393	0.70987	0.70791	0.72255
0.5241	0.68703	0.68727	0.6835	0.67874	0.66881	0.64972	0.61862	0.60524	0.65488	0.69571	0.70834	0.7134	0.70911	0.70732	0.72275
0.52445	0.68645	0.68669	0.68258	0.67771	0.66757	0.6481	0.61697	0.60523	0.65588	0.69555	0.70822	0.71285	0.70835	0.70675	0.72295
0.5248	0.68581	0.68606	0.6816	0.67663	0.66627	0.64645	0.61532	0.60528	0.65685	0.69538	0.70811	0.7123	0.70757	0.70621	0.72317
0.52515	0.68513	0.68538	0.68058	0.6755	0.66493	0.64474	0.61367	0.60539	0.6578	0.69519	0.708	0.71175	0.70677	0.7057	0.7234
0.5255	0.68439	0.68464	0.67952	0.67433	0.66354	0.643	0.61203	0.60555	0.65872	0.69498	0.70789	0.71118	0.70597	0.70522	0.72363
0.52585	0.68359	0.68385	0.67841	0.67311	0.6621	0.64123	0.6104	0.60576	0.65962	0.69477	0.70778	0.71061	0.70515	0.70478	0.72387
0.5262	0.68274	0.683	0.67727	0.67185	0.66063	0.63942	0.60879	0.60604	0.66051	0.69454	0.70768	0.71004	0.70432	0.70437	0.72411
0.52655	0.68184	0.68209	0.67608	0.67055	0.65911	0.63758	0.60721	0.60638	0.66137	0.69432	0.70758	0.70945	0.70348	0.704	0.72434
0.5269	0.68088	0.68113	0.67486	0.66922	0.65756	0.63571	0.60565	0.60678	0.66221	0.69409	0.70747	0.70886	0.70264	0.70367	0.72458
0.52725	0.67986	0.68011	0.6736	0.66785	0.65597	0.63383	0.60413	0.60725	0.66303	0.69386	0.70737	0.70827	0.70178	0.70338	0.7248
0.5276	0.6788	0.67903	0.6723	0.66644	0.65435	0.63193	0.60265	0.60778	0.66383	0.69364	0.70727	0.70766	0.70092	0.70313	0.72502
0.52795	0.67768	0.67791	0.67098	0.66501	0.65269	0.63001	0.60122	0.60838	0.66462	0.69343	0.70716	0.70705	0.70005	0.70293	0.72522
0.5283	0.67651	0.67672	0.66962	0.66354	0.65102	0.62809	0.59983	0.60904	0.66539	0.69324	0.70705	0.70643	0.69917	0.70276	0.72541
0.52865	0.67528	0.67549	0.66824	0.66205	0.64932	0.62617	0.59851	0.60977	0.66615	0.69305	0.70694	0.7058	0.69829	0.70264	0.72558
0.529	0.67401	0.6742	0.66684	0.66053	0.64759	0.62424	0.59724	0.61056	0.66689	0.69288	0.70682	0.70516	0.69741	0.70257	0.72573
0.52935	0.67269	0.67287	0.66541	0.659	0.64586	0.62232	0.59604	0.61142	0.66762	0.69273	0.70668	0.7045	0.69652	0.70253	0.72585
0.5297	0.67133	0.67149	0.66396	0.65744	0.6441	0.62042	0.59492	0.61234	0.66833	0.69259	0.70654	0.70384	0.69564	0.70254	0.72595
0.53005	0.66992	0.67006	0.6625	0.65587	0.64234	0.61852	0.59386	0.61333	0.66904	0.69248	0.70638	0.70315	0.69475	0.70259	0.72602
0.5304	0.66846	0.66858	0.66102	0.65429	0.64057	0.61665	0.59289	0.61437	0.66973	0.69238	0.70621	0.70245	0.69386	0.70268	0.72606
0.53075	0.66697	0.66707	0.65953	0.6527	0.6388	0.6148	0.59201	0.61548	0.67041	0.69231	0.70602	0.70174	0.69298	0.70281	0.72606
0.5311	0.66543	0.66551	0.65803	0.65109	0.63702	0.61298	0.59121	0.61664	0.67107	0.69226	0.70581	0.701	0.6921	0.70297	0.72603
0.53145	0.66386	0.66392	0.65652	0.64949	0.63525	0.61119	0.5905	0.61786	0.67173	0.69223	0.70558	0.70024	0.69122	0.70317	0.72596
0.5318	0.66226	0.66229	0.65501	0.64788	0.63348	0.60944	0.58988	0.61913	0.67237	0.69221	0.70533	0.69946	0.69035	0.70339	0.72585
0.53215	0.66063	0.66063	0.65349	0.64627	0.63172	0.60773	0.58936	0.62044	0.673	0.69222	0.70504	0.69866	0.68948	0.70365	0.7257
0.5325	0.65896	0.65894	0.65198	0.64466	0.62997	0.60607	0.58894	0.62181	0.67362	0.69225	0.70473	0.69782	0.68863	0.70393	0.72551
0.53285	0.65727	0.65722	0.65046	0.64305	0.62824	0.60446	0.58862	0.62321	0.67423	0.69229	0.70439	0.69696	0.68778	0.70423	0.72527
0.5332	0.65556	0.65547	0.64894	0.64145	0.62652	0.60289	0.58839	0.62465	0.67482	0.69235	0.70401	0.69607	0.68694	0.70455	0.72499
0.53355	0.65382	0.65371	0.64743	0.63986	0.62482	0.60139	0.58827	0.62612	0.67539	0.69242	0.70359	0.69514	0.68612	0.70489	0.72466
0.5339	0.65206	0.65193	0.64593	0.63828	0.62314	0.59994	0.58825	0.62762	0.67595	0.6925	0.70314	0.69419	0.68531	0.70524	0.72428
0.53425	0.65029	0.65013	0.64443	0.6367	0.62149	0.59855	0.58832	0.62914	0.6765	0.69259	0.70264	0.69319	0.68451	0.70559	0.72386
0.5346	0.64851	0.64832	0.64294	0.63514	0.61986	0.59723	0.5885	0.63068	0.67702	0.69268	0.7021	0.69216	0.68373	0.70595	0.72339
0.53495	0.64671	0.64649	0.64146	0.6336	0.61825	0.59597	0.58877	0.63224	0.67753	0.69278	0.70151	0.69109	0.68296	0.7063	0.72287
0.5353	0.64491	0.64466	0.63998	0.63206	0.61668	0.59478	0.58914	0.6338	0.67801	0.69287	0.70088	0.68998	0.68221	0.70666	0.72231
0.53565	0.6431	0.64283	0.63852	0.63055	0.61514	0.59365	0.5896	0.63537	0.67847	0.69296	0.70019	0.68883	0.68149	0.707	0.7217
0.536	0.64129	0.641	0.63707	0.62905	0.61362	0.5926	0.59015	0.63693	0.6789	0.69304	0.69945	0.68764	0.68078	0.70732	0.72105
0.53635	0.63947	0.63916	0.63563	0.62756	0.61214	0.59162	0.59078	0.63849	0.67931	0.6931	0.69865	0.6864	0.68009	0.70763	0.72035
0.5367	0.63766	0.63733	0.6342	0.62609	0.6107	0.5907	0.5915	0.64003	0.67968	0.69315	0.6978	0.68512	0.67943	0.70792	0.71961
0.53705	0.63585	0.6355	0.63278	0.62464	0.60928	0.58986	0.59229	0.64156	0.68003	0.69318	0.69689	0.6838	0.67878	0.70818	0.71883
0.5374	0.63405	0.63369	0.63137	0.62321	0.6079	0.58909	0.59316	0.64305	0.68034	0.69318	0.69592	0.68243	0.67816	0.7084	0.71801
0.53775	0.63225	0.63188	0.62997	0.62179	0.60656	0.58838	0.5941	0.64452	0.68062	0.69315	0.69489	0.68102	0.67757	0.7086	0.71715
0.5381	0.63046	0.63009	0.62858	0.62039	0.60524	0.58775	0.59509	0.64596	0.68086	0.69308	0.6938	0.67956	0.677	0.70875	0.71626
0.53845	0.62869	0.62831	0.6272	0.619	0.60397	0.58718	0.59615	0.64735	0.68106	0.69298	0.69265	0.67806	0.67646	0.70886	0.71534
0.5388	0.62692	0.62654	0.62583	0.61763	0.60272	0.58668	0.59726	0.64869	0.68121	0.69284	0.69143	0.67652	0.67594	0.70893	0.71438
0.53915	0.62517	0.62479	0.62446	0.61627	0.60151	0.58624	0.59841	0.64999	0.68132	0.69265	0.69014	0.67494	0.67545	0.70895	0.7134
0.5395	0.62343	0.62307	0.62309	0.61493	0.60033	0.58586	0.5996	0.65123	0.68139	0.6924	0.6888	0.67332	0.67498	0.70891	0.71239
0.53985	0.62171	0.62136	0.62173	0.61359	0.59918	0.58555	0.60082	0.65241	0.6814	0.69211	0.68738	0.67166	0.67454	0.70882	0.71136
0.5402	0.62	0.61967	0.62038	0.61227	0.59806	0.58529	0.60207	0.65352	0.68137	0.69175	0.68591	0.66996	0.67413	0.70868	0.71031
0.54055	0.61831	0.61801	0.61902	0.61096	0.59697	0.58508	0.60334	0.65456	0.68128	0.69133	0.68437	0.66823	0.67375	0.70847	0.70925
0.5409	0.61664	0.61637	0.61766	0.60965	0.59591	0.58492	0.60463	0.65553	0.68114	0.69085	0.68276	0.66647	0.67339	0.7082	0.70817
0.54125	0.61499	0.61475	0.6163	0.60835	0.59487	0.58481	0.60592	0.65643	0.68094	0.6903	0.6811	0.66468	0.67306	0.70787	0.70708
0.5416	0.61335	0.61315	0.61493	0.60706	0.59386	0.58475	0.60721	0.65724	0.68068	0.68967	0.67937	0.66287	0.67275	0.70748	0.70599
0.54195	0.61173	0.61158	0.61356	0.60577	0.59287	0.58472	0.60849	0.65797	0.68037	0.68897	0.67758	0.66104	0.67247	0.70702	0.7049
0.5423	0.61012	0.61003	0.61218	0.60448	0.59191	0.58474	0.60977	0.65861	0.67999	0.68819	0.67573	0.65918	0.67222	0.7065	0.7038
0.54265	0.60853	0.60851	0.61079	0.60319	0.59096	0.58478	0.61102	0.65916	0.67955	0.68734	0.67383	0.65732	0.67199	0.70591	0.70271
0.543	0.60696	0.607	0.60939	0.60191	0.59003	0.58486	0.61225	0.65962	0.67904	0.6864	0.67186	0.65545	0.67178	0.70526	0.70162
0.54335	0.6054	0.60552	0.60798	0.60062	0.58913	0.58496	0.61346	0.65999	0.67847	0.68537	0.66985	0.65357	0.67159	0.70454	0.70055
0.5437	0.60386	0.60406	0.60655	0.59933	0.58823	0.58509	0.61462	0.66027	0.67784	0.68426	0.66779	0.65169	0.67143	0.70376	0.69948
0.54405	0.60232	0.60262	0.60511	0.59803	0.58735	0.58524	0.61575	0.66045	0.67714	0.68307	0.66568	0.64982	0.67129	0.70292	0.69843
0.5444	0.6008	0.6012	0.60366	0.59673	0.58649	0.5854	0.61683	0.66053	0.67638	0.68179	0.66352	0.64796	0.67116	0.70202	0.6974
0.54475	0.59929	0.5998	0.60218	0.59543	0.58564	0.58558	0.61787	0.66052	0.67555	0.68043	0.66132	0.64612	0.67106	0.70106	0.69639
0.5451	0.59779	0.59841	0.60069	0.59412	0.58479	0.58577	0.61885	0.66041	0.67466	0.67897	0.65908	0.64429	0.67097	0.70005	0.6954
0.54545	0.5963	0.59704	0.59918	0.5928	0.58396	0.58597	0.61977	0.6602	0.6737	0.67743	0.65681	0.6425	0.67089	0.69899	0.69444
0.5458	0.59481	0.59568	0.59766	0.59147	0.58314	0.58617	0.62063	0.6599	0.67268	0.67581	0.65451	0.64074	0.67083	0.69788	0.6935
0.54615	0.59333	0.59433	0.59611	0.59014	0.58233	0.58637	0.62143	0.65951	0.6716	0.6741	0.65218	0.63902	0.67078	0.69672	0.69259
0.5465	0.59185	0.593	0.59454	0.5888	0.58153	0.58657	0.62216	0.65903	0.67045	0.67231	0.64982	0.63734	0.67075	0.69552	0.69171
0.54685	0.59037	0.59167	0.59296	0.58746	0.58073	0.58677	0.62282	0.65846	0.66924	0.67044	0.64745	0.63571	0.67072	0.69429	0.69087
0.5472	0.5889	0.59035	0.59136	0.58611	0.57994	0.58696	0.62341	0.6578	0.66798	0.66849	0.64506	0.63414	0.67069	0.69302	0.69005
0.54755	0.58742	0.58904	0.58974	0.58475	0.57916	0.58715	0.62393	0.65705	0.66666	0.66647	0.64266	0.63264	0.67068	0.69173	0.68926
0.5479	0.58594	0.58773	0.58811	0.5834	0.57839	0.58733	0.62438	0.65623	0.66528	0.66437	0.64025	0.6312	0.67067	0.69041	0.68851
0.54825	0.58446	0.58642	0.58646	0.58204	0.57763	0.5875	0.62475	0.65532	0.66386	0.66221	0.63785	0.62983	0.67066	0.68908	0.68779
0.5486	0.58297	0.58512	0.5848	0.58067	0.57688	0.58767	0.62504	0.65435	0.66238	0.65998	0.63545	0.62854	0.67065	0.68773	0.68711
0.54895	0.58148	0.58382	0.58313	0.57931	0.57614	0.58782	0.62527	0.6533	0.66086	0.65769	0.63305	0.62734	0.67064	0.68638	0.68645
0.5493	0.57998	0.58251	0.58145	0.57796	0.57541	0.58795	0.62542	0.65219	0.65929	0.65534	0.63067	0.62622	0.67063	0.68503	0.68583
0.54965	0.57848	0.58121	0.57977	0.57661	0.5747	0.58808	0.62549	0.65102	0.65768	0.65294	0.62831	0.62519	0.67062	0.68369	0.68524
0.55	0.57696	0.5799	0.57808	0.57526	0.574	0.5882	0.6255	0.64979	0.65604	0.6505	0.62597	0.62426	0.6706	0.68235	0.68468

## Sheet: Figure 3f
Sim. @MD resonance		Sim. @ED resonance			Expt. @MD resonance			Expt. @MD resonance
x1	y1	x2	y2		x3	y3	y3 error	x4	y4	y4 error
0	0.3218	0	0.4214		0	0.3211	0.000134821	0	0.4216	0.000527993
2.5	0.3218	2.5	0.4195		5	0.3212	0.00015371	5	0.4169	0.000382971
5	0.3215	5	0.4177		10	0.3226	0.000402861	10	0.4145	0.000507727
7.5	0.3215	7.5	0.416		15	0.32211	7.99166e-05	15	0.4109	0.000202344
10	0.3215	10	0.4146		20	0.322	9.15969e-05	20	0.4071	0.000159833
[truncated: 22 more rows]

## Sheet: Figure 3g
Sim. @MD resonance		Sim. @ED resonance			Expt. @MD resonance			Expt. @MD resonance
[truncated: 30 more rows]

[truncated: 34 more sheets: Figure 3h, Figure 3i, Figure 3j, Figure 3k, Figure 4a, Figure 4b, Figure 4c, Figure 4d, Figure 4f, Figure 4g, Figure 5c, Figure 5d, Figure 5e, Supplementary Fig. S1a, Supplementary Fig. S1b, Supplementary Fig. S3, Supplementary Fig. S4c, Supplementary Fig. S4d, Supplementary Fig. S4e, Supplementary Fig. S6 …]
